# Supplementary material for: Lytic viruses drive the decrease in polyphosphate-accumulating and phosphate-solubilizing potential of microbial communities with increasing reservoir age
Source: Appl Environ Microbiol. 2026 Apr 27;92(5):e02481-25. doi: 10.1128/aem.02481-25 (PMC13188868; doi:10.1128/aem.02481-25)
Supplement: Supplemental tables — Tables S1 to S7. [file aem.02481-25-s0002.xlsx]

## Sheet: Table S1
Characteristics of large and medium sized reservoirs in Wujiang River basin
reservoir name	Longitude (E)	Latitude (N)	reservoir age
PuDing	105°45'47''	26°22'13''	26
HongJiaDu	105°50'20"	26°55'58"	17
Dongfeng	106°58'34"	27°02'57"	27
SuoFengYing	106°25'41"	26°59'48"	19
WuJiangDu	106°36'45"	27°16'23"	42
GouPiTan	107°38'07"	27°22'17"	12
SiLin	108°10'44"	27°48'02"	13
HongFeng	106°24′25″	26°33′14″	59
A'Ha	106°38′10″	26°31′59″	59

## Sheet: Table S2
Phosphorus metabolism genes
gene	dec	EZ	KO
ppk1	polyphosphate kinase	EC:2.7.4.1	K00937
ppk2	polyphosphate kinase	EC:2.7.4.1	K22468
gcd	quinoprotein glucose dehydrogenase	EC:1.1.5.2	K00117
ppa	inorganic pyrophosphatase	EC:3.6.1.1	K01507
ppx	exopolyphosphatase	EC:3.6.1.11 3.6.1.40	K01524
pqqA	pyrroloquinoline quinone biosynthesis protein A		K06135
pqqB	pyrroloquinoline quinone biosynthesis protein B		K06136
pqqD	pyrroloquinoline quinone biosynthesis protein D		K06138
pqqC	pyrroloquinoline-quinone synthase	EC:1.3.3.11	K06137
pqqE	PqqA peptide cyclase	EC:1.21.98.4	K06139
PHO	acid phosphatase	EC:3.1.3.2	K01078
phoN	acid phosphatase (class A)	EC:3.1.3.2	K09474
aphA	acid phosphatase (class B)	EC:3.1.3.2	K03788
phoA	alkaline phosphatase	EC:3.1.3.1	K01077
phoD	alkaline phosphatase D	EC:3.1.3.1	K01113
appA	4-phytase / acid phosphatase	EC:3.1.3.26 3.1.3.2	K01093
phnA			K06193
phnA	phosphonoacetate hydrolase	EC:3.11.1.2	K19670
phnJ	alpha-D-ribose 1-methylphosphonate 5-phosphate C-P lyase	EC:4.7.1.1	K06163
phnM	alpha-D-ribose 1-methylphosphonate 5-triphosphate diphosphatase	EC:3.6.1.63	K06162
phnG	alpha-D-ribose 1-methylphosphonate 5-triphosphate synthase subunit PhnG	EC:2.7.8.37	K06166
phnH	alpha-D-ribose 1-methylphosphonate 5-triphosphate synthase subunit PhnH	EC:2.7.8.37	K06165
phnI	alpha-D-ribose 1-methylphosphonate 5-triphosphate synthase subunit PhnI	EC:2.7.8.37	K06164
phnL	alpha-D-ribose 1-methylphosphonate 5-triphosphate synthase subunit PhnL	EC:2.7.8.37	K05780
phy	3-phytase	EC:3.1.3.8	K01083
phnX	phosphonoacetaldehyde hydrolase	EC:3.11.1.1	K05306
phnP	phosphoribosyl 1,2-cyclic phosphate phosphodiesterase	EC:3.1.4.55	K06167
php	phosphotriesterase-related protein		K07048
phnN	ribose 1,5-bisphosphokinase	EC:2.7.4.23	K05774
ugpQ	glycerophosphoryl diester phosphodiesterase	EC:3.1.4.46	K01126
phnO	(aminoalkyl)phosphonate N-acetyltransferase	EC:2.3.1.280	K09994
phnW	2-aminoethylphosphonate-pyruvate transaminase	EC:2.6.1.37	K03430
glpA	glycerol-3-phosphate dehydrogenase	EC:1.1.5.3	K00111
glpB	glycerol-3-phosphate dehydrogenase subunit B	EC:1.1.5.3	K00112
glpC	glycerol-3-phosphate dehydrogenase subunit C	EC:1.1.5.3	K00113
glpD	glycerol-3-phosphate dehydrogenase	EC:1.1.5.3	K00111
glpO	alpha-glycerophosphate oxidase	EC:1.1.3.21	K00105
phnPP	phosphoribosyl 1,2-cyclic phosphate 1,2-diphosphodiesterase	EC:3.1.4.57	K20859
glpR	glycerol-3-phosphate regulon repressor		K02444
pstB	phosphate transport system ATP-binding protein	EC:7.3.2.1	K02036
pstC	phosphate transport system permease protein		K02037
pstA	phosphate transport system permease protein		K02038
phoU	phosphate transport system protein		K02039
pstS	phosphate transport system substrate-binding protein		K02040
phnC	phosphonate transport system ATP-binding protein	EC:7.3.2.2	K02041
phnE	phosphonate transport system permease protein		K02042
phnF	phosphonate transport system regulatory protein		K02043
phnD	phosphonate transport system substrate-binding protein		K02044
ugpB	sn-glycerol 3-phosphate transport system substrate-binding protein		K05813
pit	inorganic phosphate transporter		K03306
phnK	putative phosphonate transport system ATP-binding protein		K05781
ugpC	sn-glycerol 3-phosphate transport system ATP-binding protein	EC:7.6.2.10	K05816
ugpA	sn-glycerol 3-phosphate transport system permease protein		K05814
ugpE	sn-glycerol 3-phosphate transport system permease protein		K05815
phnV	2-aminoethylphosphonate transport system permease protein		K11082
glpT	glycerol-3-phosphate transporter		K02445
phoB	phosphate regulon response regulator PhoB		K07657
phoR	phosphate regulon sensor histidine kinase PhoR	EC:2.7.13.3	K07636
phoP	alkaline phosphatase synthesis response regulator PhoP		K07658
phnU	2-aminoethylphosphonate transport system permease protein		K11083
phnT	2-aminoethylphosphonate transport system ATP-binding protein		K11084
phnS	2-aminoethylphosphonate transport system substrate-binding protein		K11081
pepM	phosphoenolpyruvate phosphomutase		K01841
phoX	alkaline phosphatase		K07093
phnZ	2-amino-1-hydroxyethylphosphonate dioxygenase		K21196
phnY	methylphosphonate hydroxylase		K23996
phnY	2-aminoethylphosphonate dioxygenase		K21195
phnY	phosphonoacetaldehyde dehydrogenase		K00206
phoH	phosphate starvation-inducible protein PhoH and related proteins		K06217
phoH2			K07175

## Sheet: Table S3
Classification, quality, details, and P-cycling gene types of MAGs
MAGs ID	KO	gene	Type		taxonomy	completeness	contamination	GC	N50	size	adj_size
MAG1	K06217	phoH	Negative regulator for the Pi-responsive		d__Bacteria;Desulfobacterota;c__Desulfobacteria;o__Desulfobacterales;f__RPRI01;g__RPRI01;s__	51.73	9.53	0.41	1393	1653040	2.6984
MAG1	K02040	pstS	Inorganic phosphate transportation		d__Bacteria;Desulfobacterota;c__Desulfobacteria;o__Desulfobacterales;f__RPRI01;g__RPRI01;s__	51.73	9.53	0.41	1393	1653040	2.6984
MAG2	K02040	pstS	Inorganic phosphate transportation		d__Bacteria;Desulfobacterota;c__Desulfobacteria;o__Desulfobacterales;f__RPRI01;g__RPRI01;s__	100	1.3	0.46	65212	3764050	3.71575
MAG2	K06217	phoH	Negative regulator for the Pi-responsive		d__Bacteria;Desulfobacterota;c__Desulfobacteria;o__Desulfobacterales;f__RPRI01;g__RPRI01;s__	100	1.3	0.46	65212	3764050	3.71575
MAG2	K03306	pit	Inorganic phosphate transportation		d__Bacteria;Desulfobacterota;c__Desulfobacteria;o__Desulfobacterales;f__RPRI01;g__RPRI01;s__	100	1.3	0.46	65212	3764050	3.71575
MAG2	K02036	pstB	Inorganic phosphate transportation		d__Bacteria;Desulfobacterota;c__Desulfobacteria;o__Desulfobacterales;f__RPRI01;g__RPRI01;s__	100	1.3	0.46	65212	3764050	3.71575
MAG2	K02038	pstA	Inorganic phosphate transportation		d__Bacteria;Desulfobacterota;c__Desulfobacteria;o__Desulfobacterales;f__RPRI01;g__RPRI01;s__	100	1.3	0.46	65212	3764050	3.71575
MAG2	K02037	pstC	Inorganic phosphate transportation		d__Bacteria;Desulfobacterota;c__Desulfobacteria;o__Desulfobacterales;f__RPRI01;g__RPRI01;s__	100	1.3	0.46	65212	3764050	3.71575
MAG3	K02038	pstA	Inorganic phosphate transportation		d__Bacteria;Desulfobacterota;c__Desulfobacteria;o__Desulfobacterales;f__UBA2174_A;g__SpSt-501;s__	68.92	9.95	0.62	1370	2387322	3.02691
MAG3	K02040	pstS	Inorganic phosphate transportation		d__Bacteria;Desulfobacterota;c__Desulfobacteria;o__Desulfobacterales;f__UBA2174_A;g__SpSt-501;s__	68.92	9.95	0.62	1370	2387322	3.02691
MAG3	K02037	pstC	Inorganic phosphate transportation		d__Bacteria;Desulfobacterota;c__Desulfobacteria;o__Desulfobacterales;f__UBA2174_A;g__SpSt-501;s__	68.92	9.95	0.62	1370	2387322	3.02691
MAG3	K01524	ppx	Inorganic P solubilization (Intracellular)		d__Bacteria;Desulfobacterota;c__Desulfobacteria;o__Desulfobacterales;f__UBA2174_A;g__SpSt-501;s__	68.92	9.95	0.62	1370	2387322	3.02691
MAG3	K06217	phoH	Negative regulator for the Pi-responsive		d__Bacteria;Desulfobacterota;c__Desulfobacteria;o__Desulfobacterales;f__UBA2174_A;g__SpSt-501;s__	68.92	9.95	0.62	1370	2387322	3.02691
MAG3	K06138	pqqD	Inorganic P solubilization		d__Bacteria;Desulfobacterota;c__Desulfobacteria;o__Desulfobacterales;f__UBA2174_A;g__SpSt-501;s__	68.92	9.95	0.62	1370	2387322	3.02691
MAG3	K01077	phoA	Organic P mineralization		d__Bacteria;Desulfobacterota;c__Desulfobacteria;o__Desulfobacterales;f__UBA2174_A;g__SpSt-501;s__	68.92	9.95	0.62	1370	2387322	3.02691
MAG3	K01113	phoD	Organic P mineralization		d__Bacteria;Desulfobacterota;c__Desulfobacteria;o__Desulfobacterales;f__UBA2174_A;g__SpSt-501;s__	68.92	9.95	0.62	1370	2387322	3.02691
MAG4	K02040	pstS	Inorganic phosphate transportation		d__Bacteria;Desulfobacterota;c__Desulfobacteria;o__Desulfobacterales;f__UBA2174_A;g__SpSt-501;s__	62.12	6.66	0.63	1592	2365755	3.4396
MAG4	K06217	phoH	Negative regulator for the Pi-responsive		d__Bacteria;Desulfobacterota;c__Desulfobacteria;o__Desulfobacterales;f__UBA2174_A;g__SpSt-501;s__	62.12	6.66	0.63	1592	2365755	3.4396
MAG4	K01077	phoA	Organic P mineralization		d__Bacteria;Desulfobacterota;c__Desulfobacteria;o__Desulfobacterales;f__UBA2174_A;g__SpSt-501;s__	62.12	6.66	0.63	1592	2365755	3.4396
MAG4	K03306	pit	Inorganic phosphate transportation		d__Bacteria;Desulfobacterota;c__Desulfobacteria;o__Desulfobacterales;f__UBA2174_A;g__SpSt-501;s__	62.12	6.66	0.63	1592	2365755	3.4396
MAG4	K02037	pstC	Inorganic phosphate transportation		d__Bacteria;Desulfobacterota;c__Desulfobacteria;o__Desulfobacterales;f__UBA2174_A;g__SpSt-501;s__	62.12	6.66	0.63	1592	2365755	3.4396
MAG4	K02038	pstA	Inorganic phosphate transportation		d__Bacteria;Desulfobacterota;c__Desulfobacteria;o__Desulfobacterales;f__UBA2174_A;g__SpSt-501;s__	62.12	6.66	0.63	1592	2365755	3.4396
MAG5	K02037	pstC	Inorganic phosphate transportation		d__Bacteria;Desulfobacterota;c__DSM-4660;o__Desulfatiglandales;f__HGW-15;g__JAFGDM01;s__	53.29	4.17	0.57	1233	2507384	4.3637
MAG5	K02040	pstS	Inorganic phosphate transportation		d__Bacteria;Desulfobacterota;c__DSM-4660;o__Desulfatiglandales;f__HGW-15;g__JAFGDM01;s__	53.29	4.17	0.57	1233	2507384	4.3637
MAG5	K06138	pqqD	Inorganic P solubilization		d__Bacteria;Desulfobacterota;c__DSM-4660;o__Desulfatiglandales;f__HGW-15;g__JAFGDM01;s__	53.29	4.17	0.57	1233	2507384	4.3637
MAG5	K01524	ppx	Inorganic P solubilization (Intracellular)		d__Bacteria;Desulfobacterota;c__DSM-4660;o__Desulfatiglandales;f__HGW-15;g__JAFGDM01;s__	53.29	4.17	0.57	1233	2507384	4.3637
MAG5	K06217	phoH	Negative regulator for the Pi-responsive		d__Bacteria;Desulfobacterota;c__DSM-4660;o__Desulfatiglandales;f__HGW-15;g__JAFGDM01;s__	53.29	4.17	0.57	1233	2507384	4.3637
MAG5	K02038	pstA	Inorganic phosphate transportation		d__Bacteria;Desulfobacterota;c__DSM-4660;o__Desulfatiglandales;f__HGW-15;g__JAFGDM01;s__	53.29	4.17	0.57	1233	2507384	4.3637
MAG5	K22468	ppk2	Phosphate accumulation		d__Bacteria;Desulfobacterota;c__DSM-4660;o__Desulfatiglandales;f__HGW-15;g__JAFGDM01;s__	53.29	4.17	0.57	1233	2507384	4.3637
MAG5	K02036	pstB	Inorganic phosphate transportation		d__Bacteria;Desulfobacterota;c__DSM-4660;o__Desulfatiglandales;f__HGW-15;g__JAFGDM01;s__	53.29	4.17	0.57	1233	2507384	4.3637
MAG5	K01077	phoA	Organic P mineralization		d__Bacteria;Desulfobacterota;c__DSM-4660;o__Desulfatiglandales;f__HGW-15;g__JAFGDM01;s__	53.29	4.17	0.57	1233	2507384	4.3637
MAG5	K03306	pit	Inorganic phosphate transportation		d__Bacteria;Desulfobacterota;c__DSM-4660;o__Desulfatiglandales;f__HGW-15;g__JAFGDM01;s__	53.29	4.17	0.57	1233	2507384	4.3637
MAG6	K22468	ppk2	Phosphate accumulation		d__Bacteria;Desulfobacterota;c__DSM-4660;o__Desulfatiglandales;f__HGW-15;g__JAFGDM01;s__	64.06	7.87	0.55	1450	2687271	3.73595
MAG6	K02036	pstB	Inorganic phosphate transportation		d__Bacteria;Desulfobacterota;c__DSM-4660;o__Desulfatiglandales;f__HGW-15;g__JAFGDM01;s__	64.06	7.87	0.55	1450	2687271	3.73595
MAG6	K02038	pstA	Inorganic phosphate transportation		d__Bacteria;Desulfobacterota;c__DSM-4660;o__Desulfatiglandales;f__HGW-15;g__JAFGDM01;s__	64.06	7.87	0.55	1450	2687271	3.73595
MAG6	K02040	pstS	Inorganic phosphate transportation		d__Bacteria;Desulfobacterota;c__DSM-4660;o__Desulfatiglandales;f__HGW-15;g__JAFGDM01;s__	64.06	7.87	0.55	1450	2687271	3.73595
MAG6	K02037	pstC	Inorganic phosphate transportation		d__Bacteria;Desulfobacterota;c__DSM-4660;o__Desulfatiglandales;f__HGW-15;g__JAFGDM01;s__	64.06	7.87	0.55	1450	2687271	3.73595
MAG6	K01077	phoA	Organic P mineralization		d__Bacteria;Desulfobacterota;c__DSM-4660;o__Desulfatiglandales;f__HGW-15;g__JAFGDM01;s__	64.06	7.87	0.55	1450	2687271	3.73595
MAG6	K06217	phoH	Negative regulator for the Pi-responsive		d__Bacteria;Desulfobacterota;c__DSM-4660;o__Desulfatiglandales;f__HGW-15;g__JAFGDM01;s__	64.06	7.87	0.55	1450	2687271	3.73595
MAG6	K00937	ppk1	Phosphate accumulation		d__Bacteria;Desulfobacterota;c__DSM-4660;o__Desulfatiglandales;f__HGW-15;g__JAFGDM01;s__	64.06	7.87	0.55	1450	2687271	3.73595
MAG7	K02038	pstA	Inorganic phosphate transportation		d__Bacteria;Desulfobacterota;c__RBG-13-43-22;o__RBG-13-43-22;f__RBG-13-43-22;g__JACRCK01;s__	58.36	7.46	0.59	1268	1701548	2.58515
MAG7	K02040	pstS	Inorganic phosphate transportation		d__Bacteria;Desulfobacterota;c__RBG-13-43-22;o__RBG-13-43-22;f__RBG-13-43-22;g__JACRCK01;s__	58.36	7.46	0.59	1268	1701548	2.58515
MAG7	K02037	pstC	Inorganic phosphate transportation		d__Bacteria;Desulfobacterota;c__RBG-13-43-22;o__RBG-13-43-22;f__RBG-13-43-22;g__JACRCK01;s__	58.36	7.46	0.59	1268	1701548	2.58515
MAG7	K06217	phoH	Negative regulator for the Pi-responsive		d__Bacteria;Desulfobacterota;c__RBG-13-43-22;o__RBG-13-43-22;f__RBG-13-43-22;g__JACRCK01;s__	58.36	7.46	0.59	1268	1701548	2.58515
MAG8	K02040	pstS	Inorganic phosphate transportation		d__Bacteria;Desulfobacterota;c__Syntrophia;o__Syntrophales;f__Smithellaceae;g__UBA8904;s__	50.39	7.48	0.51	1287	1912355	3.30457
MAG8	K02036	pstB	Inorganic phosphate transportation		d__Bacteria;Desulfobacterota;c__Syntrophia;o__Syntrophales;f__Smithellaceae;g__UBA8904;s__	50.39	7.48	0.51	1287	1912355	3.30457
MAG8	K07175	phoH2	Phosphate starvation response regulation		d__Bacteria;Desulfobacterota;c__Syntrophia;o__Syntrophales;f__Smithellaceae;g__UBA8904;s__	50.39	7.48	0.51	1287	1912355	3.30457
MAG8	K02038	pstA	Inorganic phosphate transportation		d__Bacteria;Desulfobacterota;c__Syntrophia;o__Syntrophales;f__Smithellaceae;g__UBA8904;s__	50.39	7.48	0.51	1287	1912355	3.30457
MAG8	K02037	pstC	Inorganic phosphate transportation		d__Bacteria;Desulfobacterota;c__Syntrophia;o__Syntrophales;f__Smithellaceae;g__UBA8904;s__	50.39	7.48	0.51	1287	1912355	3.30457
MAG8	K06217	phoH	Negative regulator for the Pi-responsive		d__Bacteria;Desulfobacterota;c__Syntrophia;o__Syntrophales;f__Smithellaceae;g__UBA8904;s__	50.39	7.48	0.51	1287	1912355	3.30457
MAG8	K01077	phoA	Organic P mineralization		d__Bacteria;Desulfobacterota;c__Syntrophia;o__Syntrophales;f__Smithellaceae;g__UBA8904;s__	50.39	7.48	0.51	1287	1912355	3.30457
MAG9	K06217	phoH	Negative regulator for the Pi-responsive		d__Bacteria;Desulfobacterota;c__Syntrophia;o__Syntrophales;f__Smithellaceae;g__UBA8904;s__	63.37	1.84	0.48	2159	1123988	1.72364
MAG9	K02036	pstB	Inorganic phosphate transportation		d__Bacteria;Desulfobacterota;c__Syntrophia;o__Syntrophales;f__Smithellaceae;g__UBA8904;s__	63.37	1.84	0.48	2159	1123988	1.72364
MAG10	K07175	phoH2	Phosphate starvation response regulation		d__Bacteria;Desulfobacterota;c__Syntrophia;o__Syntrophales;f__UBA2192;g__UBA2192;s__	83.46	5.02	0.61	2834	1899406	2.14671
MAG10	K03306	pit	Inorganic phosphate transportation		d__Bacteria;Desulfobacterota;c__Syntrophia;o__Syntrophales;f__UBA2192;g__UBA2192;s__	83.46	5.02	0.61	2834	1899406	2.14671
MAG10	K02037	pstC	Inorganic phosphate transportation		d__Bacteria;Desulfobacterota;c__Syntrophia;o__Syntrophales;f__UBA2192;g__UBA2192;s__	83.46	5.02	0.61	2834	1899406	2.14671
MAG10	K02038	pstA	Inorganic phosphate transportation		d__Bacteria;Desulfobacterota;c__Syntrophia;o__Syntrophales;f__UBA2192;g__UBA2192;s__	83.46	5.02	0.61	2834	1899406	2.14671
MAG10	K02036	pstB	Inorganic phosphate transportation		d__Bacteria;Desulfobacterota;c__Syntrophia;o__Syntrophales;f__UBA2192;g__UBA2192;s__	83.46	5.02	0.61	2834	1899406	2.14671
MAG11	K02036	pstB	Inorganic phosphate transportation		d__Bacteria;Bacteroidota;c__Bacteroidia;o__Chitinophagales;f__UBA10324;g__BJGO01;s__BJGO01 sp014190535	97.26	1.17	0.42	12977	2631244	2.67321
MAG11	K02038	pstA	Inorganic phosphate transportation		d__Bacteria;Bacteroidota;c__Bacteroidia;o__Chitinophagales;f__UBA10324;g__BJGO01;s__BJGO01 sp014190535	97.26	1.17	0.42	12977	2631244	2.67321
MAG11	K02037	pstC	Inorganic phosphate transportation		d__Bacteria;Bacteroidota;c__Bacteroidia;o__Chitinophagales;f__UBA10324;g__BJGO01;s__BJGO01 sp014190535	97.26	1.17	0.42	12977	2631244	2.67321
MAG11	K02040	pstS	Inorganic phosphate transportation		d__Bacteria;Bacteroidota;c__Bacteroidia;o__Chitinophagales;f__UBA10324;g__BJGO01;s__BJGO01 sp014190535	97.26	1.17	0.42	12977	2631244	2.67321
MAG11	K06217	phoH	Negative regulator for the Pi-responsive		d__Bacteria;Bacteroidota;c__Bacteroidia;o__Chitinophagales;f__UBA10324;g__BJGO01;s__BJGO01 sp014190535	97.26	1.17	0.42	12977	2631244	2.67321
MAG11	K01524	ppx	Inorganic P solubilization (Intracellular)		d__Bacteria;Bacteroidota;c__Bacteroidia;o__Chitinophagales;f__UBA10324;g__BJGO01;s__BJGO01 sp014190535	97.26	1.17	0.42	12977	2631244	2.67321
MAG11	K00937	ppk1	Phosphate accumulation		d__Bacteria;Bacteroidota;c__Bacteroidia;o__Chitinophagales;f__UBA10324;g__BJGO01;s__BJGO01 sp014190535	97.26	1.17	0.42	12977	2631244	2.67321
MAG11	K03306	pit	Inorganic phosphate transportation		d__Bacteria;Bacteroidota;c__Bacteroidia;o__Chitinophagales;f__UBA10324;g__BJGO01;s__BJGO01 sp014190535	97.26	1.17	0.42	12977	2631244	2.67321
MAG11	K01113	phoD	Organic P mineralization		d__Bacteria;Bacteroidota;c__Bacteroidia;o__Chitinophagales;f__UBA10324;g__BJGO01;s__BJGO01 sp014190535	97.26	1.17	0.42	12977	2631244	2.67321
MAG12	K03306	pit	Inorganic phosphate transportation		d__Bacteria;Bacteroidota;c__Bacteroidia;o__AKYH767-A;f__OLB10;g__JADKJB01;s__	87.71	2.02	0.39	7895	2842464	3.1678
MAG12	K01524	ppx	Inorganic P solubilization (Intracellular)		d__Bacteria;Bacteroidota;c__Bacteroidia;o__AKYH767-A;f__OLB10;g__JADKJB01;s__	87.71	2.02	0.39	7895	2842464	3.1678
MAG12	K00937	ppk1	Phosphate accumulation		d__Bacteria;Bacteroidota;c__Bacteroidia;o__AKYH767-A;f__OLB10;g__JADKJB01;s__	87.71	2.02	0.39	7895	2842464	3.1678
MAG12	K07175	phoH2	Phosphate starvation response regulation		d__Bacteria;Bacteroidota;c__Bacteroidia;o__AKYH767-A;f__OLB10;g__JADKJB01;s__	87.71	2.02	0.39	7895	2842464	3.1678
MAG12	K02037	pstC	Inorganic phosphate transportation		d__Bacteria;Bacteroidota;c__Bacteroidia;o__AKYH767-A;f__OLB10;g__JADKJB01;s__	87.71	2.02	0.39	7895	2842464	3.1678
MAG12	K02040	pstS	Inorganic phosphate transportation		d__Bacteria;Bacteroidota;c__Bacteroidia;o__AKYH767-A;f__OLB10;g__JADKJB01;s__	87.71	2.02	0.39	7895	2842464	3.1678
MAG12	K02036	pstB	Inorganic phosphate transportation		d__Bacteria;Bacteroidota;c__Bacteroidia;o__AKYH767-A;f__OLB10;g__JADKJB01;s__	87.71	2.02	0.39	7895	2842464	3.1678
MAG12	K01507	ppa	Inorganic P solubilization (Intracellular)		d__Bacteria;Bacteroidota;c__Bacteroidia;o__AKYH767-A;f__OLB10;g__JADKJB01;s__	87.71	2.02	0.39	7895	2842464	3.1678
MAG13	K06217	phoH	Negative regulator for the Pi-responsive		d__Bacteria;Bacteroidota;c__Bacteroidia;o__Flavobacteriales;f__Flavobacteriaceae;g__Lutimonas;s__	54.18	9.04	0.38	1618	2840795	4.49351
MAG13	K01077	phoA	Organic P mineralization		d__Bacteria;Bacteroidota;c__Bacteroidia;o__Flavobacteriales;f__Flavobacteriaceae;g__Lutimonas;s__	54.18	9.04	0.38	1618	2840795	4.49351
MAG13	K07175	phoH2	Phosphate starvation response regulation		d__Bacteria;Bacteroidota;c__Bacteroidia;o__Flavobacteriales;f__Flavobacteriaceae;g__Lutimonas;s__	54.18	9.04	0.38	1618	2840795	4.49351
MAG13	K03306	pit	Inorganic phosphate transportation		d__Bacteria;Bacteroidota;c__Bacteroidia;o__Flavobacteriales;f__Flavobacteriaceae;g__Lutimonas;s__	54.18	9.04	0.38	1618	2840795	4.49351
MAG13	K01524	ppx	Inorganic P solubilization (Intracellular)		d__Bacteria;Bacteroidota;c__Bacteroidia;o__Flavobacteriales;f__Flavobacteriaceae;g__Lutimonas;s__	54.18	9.04	0.38	1618	2840795	4.49351
MAG14	K01113	phoD	Organic P mineralization		d__Bacteria;Bacteroidota;c__Bacteroidia;o__Flavobacteriales;f__Flavobacteriaceae;g__Lutimonas;s__	88.26	2.61	0.41	5016	2170821	2.38893
MAG14	K02037	pstC	Inorganic phosphate transportation		d__Bacteria;Bacteroidota;c__Bacteroidia;o__Flavobacteriales;f__Flavobacteriaceae;g__Lutimonas;s__	88.26	2.61	0.41	5016	2170821	2.38893
MAG14	K02040	pstS	Inorganic phosphate transportation		d__Bacteria;Bacteroidota;c__Bacteroidia;o__Flavobacteriales;f__Flavobacteriaceae;g__Lutimonas;s__	88.26	2.61	0.41	5016	2170821	2.38893
MAG14	K03306	pit	Inorganic phosphate transportation		d__Bacteria;Bacteroidota;c__Bacteroidia;o__Flavobacteriales;f__Flavobacteriaceae;g__Lutimonas;s__	88.26	2.61	0.41	5016	2170821	2.38893
MAG14	K01077	phoA	Organic P mineralization		d__Bacteria;Bacteroidota;c__Bacteroidia;o__Flavobacteriales;f__Flavobacteriaceae;g__Lutimonas;s__	88.26	2.61	0.41	5016	2170821	2.38893
MAG14	K22468	ppk2	Phosphate accumulation		d__Bacteria;Bacteroidota;c__Bacteroidia;o__Flavobacteriales;f__Flavobacteriaceae;g__Lutimonas;s__	88.26	2.61	0.41	5016	2170821	2.38893
MAG14	K02038	pstA	Inorganic phosphate transportation		d__Bacteria;Bacteroidota;c__Bacteroidia;o__Flavobacteriales;f__Flavobacteriaceae;g__Lutimonas;s__	88.26	2.61	0.41	5016	2170821	2.38893
MAG14	K02036	pstB	Inorganic phosphate transportation		d__Bacteria;Bacteroidota;c__Bacteroidia;o__Flavobacteriales;f__Flavobacteriaceae;g__Lutimonas;s__	88.26	2.61	0.41	5016	2170821	2.38893
MAG14	K01524	ppx	Inorganic P solubilization (Intracellular)		d__Bacteria;Bacteroidota;c__Bacteroidia;o__Flavobacteriales;f__Flavobacteriaceae;g__Lutimonas;s__	88.26	2.61	0.41	5016	2170821	2.38893
MAG14	K06217	phoH	Negative regulator for the Pi-responsive		d__Bacteria;Bacteroidota;c__Bacteroidia;o__Flavobacteriales;f__Flavobacteriaceae;g__Lutimonas;s__	88.26	2.61	0.41	5016	2170821	2.38893
MAG14	K07175	phoH2	Phosphate starvation response regulation		d__Bacteria;Bacteroidota;c__Bacteroidia;o__Flavobacteriales;f__Flavobacteriaceae;g__Lutimonas;s__	88.26	2.61	0.41	5016	2170821	2.38893
MAG14	K01507	ppa	Inorganic P solubilization (Intracellular)		d__Bacteria;Bacteroidota;c__Bacteroidia;o__Flavobacteriales;f__Flavobacteriaceae;g__Lutimonas;s__	88.26	2.61	0.41	5016	2170821	2.38893
MAG15	K09474	phoN	Organic P mineralization		d__Bacteria;Desulfobacterota;c__WTBG01;o__CAIYCZ01;f__CAIYCZ01;g__;s__	55.14	5.96	0.46	1279	1909978	3.12599
MAG15	K06137	pqqC	Inorganic P solubilization		d__Bacteria;Desulfobacterota;c__WTBG01;o__CAIYCZ01;f__CAIYCZ01;g__;s__	55.14	5.96	0.46	1279	1909978	3.12599
MAG15	K01077	phoA	Organic P mineralization		d__Bacteria;Desulfobacterota;c__WTBG01;o__CAIYCZ01;f__CAIYCZ01;g__;s__	55.14	5.96	0.46	1279	1909978	3.12599
MAG15	K02037	pstC	Inorganic phosphate transportation		d__Bacteria;Desulfobacterota;c__WTBG01;o__CAIYCZ01;f__CAIYCZ01;g__;s__	55.14	5.96	0.46	1279	1909978	3.12599
MAG15	K22468	ppk2	Phosphate accumulation		d__Bacteria;Desulfobacterota;c__WTBG01;o__CAIYCZ01;f__CAIYCZ01;g__;s__	55.14	5.96	0.46	1279	1909978	3.12599
MAG15	K02038	pstA	Inorganic phosphate transportation		d__Bacteria;Desulfobacterota;c__WTBG01;o__CAIYCZ01;f__CAIYCZ01;g__;s__	55.14	5.96	0.46	1279	1909978	3.12599
MAG15	K03306	pit	Inorganic phosphate transportation		d__Bacteria;Desulfobacterota;c__WTBG01;o__CAIYCZ01;f__CAIYCZ01;g__;s__	55.14	5.96	0.46	1279	1909978	3.12599
MAG16	K02037	pstC	Inorganic phosphate transportation		d__Bacteria;JAZFTZ01;c__JAZFTZ01;o__;f__;g__;s__	56.24	9.67	0.45	1256	2624396	3.98179
MAG16	K01524	ppx	Inorganic P solubilization (Intracellular)		d__Bacteria;JAZFTZ01;c__JAZFTZ01;o__;f__;g__;s__	56.24	9.67	0.45	1256	2624396	3.98179
MAG16	K06217	phoH	Negative regulator for the Pi-responsive		d__Bacteria;JAZFTZ01;c__JAZFTZ01;o__;f__;g__;s__	56.24	9.67	0.45	1256	2624396	3.98179
MAG16	K03306	pit	Inorganic phosphate transportation		d__Bacteria;JAZFTZ01;c__JAZFTZ01;o__;f__;g__;s__	56.24	9.67	0.45	1256	2624396	3.98179
MAG16	K02040	pstS	Inorganic phosphate transportation		d__Bacteria;JAZFTZ01;c__JAZFTZ01;o__;f__;g__;s__	56.24	9.67	0.45	1256	2624396	3.98179
MAG17	K00937	ppk1	Phosphate accumulation		d__Bacteria;Bacteroidota;c__Bacteroidia;o__Bacteroidales;f__VadinHA17;g__SR-FBR-E99;s__	52.78	7.15	0.5	1215	1286671	2.14696
MAG17	K03306	pit	Inorganic phosphate transportation		d__Bacteria;Bacteroidota;c__Bacteroidia;o__Bacteroidales;f__VadinHA17;g__SR-FBR-E99;s__	52.78	7.15	0.5	1215	1286671	2.14696
MAG17	K06217	phoH	Negative regulator for the Pi-responsive		d__Bacteria;Bacteroidota;c__Bacteroidia;o__Bacteroidales;f__VadinHA17;g__SR-FBR-E99;s__	52.78	7.15	0.5	1215	1286671	2.14696
MAG17	K02037	pstC	Inorganic phosphate transportation		d__Bacteria;Bacteroidota;c__Bacteroidia;o__Bacteroidales;f__VadinHA17;g__SR-FBR-E99;s__	52.78	7.15	0.5	1215	1286671	2.14696
MAG18	K01524	ppx	Inorganic P solubilization (Intracellular)		d__Bacteria;Desulfobacterota;c__WTBG01;o__CAIYCZ01;f__CAIYCZ01;g__JAPLIX01;s__	63.64	8.53	0.5	1455	2184482	3.02686
MAG18	K02037	pstC	Inorganic phosphate transportation		d__Bacteria;Desulfobacterota;c__WTBG01;o__CAIYCZ01;f__CAIYCZ01;g__JAPLIX01;s__	63.64	8.53	0.5	1455	2184482	3.02686
MAG18	K02038	pstA	Inorganic phosphate transportation		d__Bacteria;Desulfobacterota;c__WTBG01;o__CAIYCZ01;f__CAIYCZ01;g__JAPLIX01;s__	63.64	8.53	0.5	1455	2184482	3.02686
MAG18	K06217	phoH	Negative regulator for the Pi-responsive		d__Bacteria;Desulfobacterota;c__WTBG01;o__CAIYCZ01;f__CAIYCZ01;g__JAPLIX01;s__	63.64	8.53	0.5	1455	2184482	3.02686
MAG18	K02036	pstB	Inorganic phosphate transportation		d__Bacteria;Desulfobacterota;c__WTBG01;o__CAIYCZ01;f__CAIYCZ01;g__JAPLIX01;s__	63.64	8.53	0.5	1455	2184482	3.02686
MAG18	K07175	phoH2	Phosphate starvation response regulation		d__Bacteria;Desulfobacterota;c__WTBG01;o__CAIYCZ01;f__CAIYCZ01;g__JAPLIX01;s__	63.64	8.53	0.5	1455	2184482	3.02686
MAG19	K02036	pstB	Inorganic phosphate transportation		d__Bacteria;Desulfobacterota;c__WTBG01;o__CAIYCZ01;f__CAIYCZ01;g__JAPLIX01;s__	64.63	4.94	0.5	1723	1689362	2.42829
MAG19	K02038	pstA	Inorganic phosphate transportation		d__Bacteria;Desulfobacterota;c__WTBG01;o__CAIYCZ01;f__CAIYCZ01;g__JAPLIX01;s__	64.63	4.94	0.5	1723	1689362	2.42829
MAG19	K02037	pstC	Inorganic phosphate transportation		d__Bacteria;Desulfobacterota;c__WTBG01;o__CAIYCZ01;f__CAIYCZ01;g__JAPLIX01;s__	64.63	4.94	0.5	1723	1689362	2.42829
MAG19	K01524	ppx	Inorganic P solubilization (Intracellular)		d__Bacteria;Desulfobacterota;c__WTBG01;o__CAIYCZ01;f__CAIYCZ01;g__JAPLIX01;s__	64.63	4.94	0.5	1723	1689362	2.42829
MAG19	K02040	pstS	Inorganic phosphate transportation		d__Bacteria;Desulfobacterota;c__WTBG01;o__CAIYCZ01;f__CAIYCZ01;g__JAPLIX01;s__	64.63	4.94	0.5	1723	1689362	2.42829
MAG19	K06217	phoH	Negative regulator for the Pi-responsive		d__Bacteria;Desulfobacterota;c__WTBG01;o__CAIYCZ01;f__CAIYCZ01;g__JAPLIX01;s__	64.63	4.94	0.5	1723	1689362	2.42829
MAG19	K03306	pit	Inorganic phosphate transportation		d__Bacteria;Desulfobacterota;c__WTBG01;o__CAIYCZ01;f__CAIYCZ01;g__JAPLIX01;s__	64.63	4.94	0.5	1723	1689362	2.42829
MAG20	K01524	ppx	Inorganic P solubilization (Intracellular)		d__Bacteria;Desulfobacterota;c__Deferrimicrobia;o__Deferrimicrobiales;f__Deferrimicrobiaceae;g__JAGGAJ01;s__	59.17	8.44	0.69	1367	1074409	1.58913
MAG20	K07175	phoH2	Phosphate starvation response regulation		d__Bacteria;Desulfobacterota;c__Deferrimicrobia;o__Deferrimicrobiales;f__Deferrimicrobiaceae;g__JAGGAJ01;s__	59.17	8.44	0.69	1367	1074409	1.58913
MAG20	K06217	phoH	Negative regulator for the Pi-responsive		d__Bacteria;Desulfobacterota;c__Deferrimicrobia;o__Deferrimicrobiales;f__Deferrimicrobiaceae;g__JAGGAJ01;s__	59.17	8.44	0.69	1367	1074409	1.58913
MAG20	K02040	pstS	Inorganic phosphate transportation		d__Bacteria;Desulfobacterota;c__Deferrimicrobia;o__Deferrimicrobiales;f__Deferrimicrobiaceae;g__JAGGAJ01;s__	59.17	8.44	0.69	1367	1074409	1.58913
MAG21	K03306	pit	Inorganic phosphate transportation		d__Bacteria;Desulfobacterota;c__Deferrimicrobia;o__Deferrimicrobiales;f__Deferrimicrobiaceae;g__JAGGAJ01;s__	62.39	9.04	0.68	1257	1312940	1.83808
MAG21	K07175	phoH2	Phosphate starvation response regulation		d__Bacteria;Desulfobacterota;c__Deferrimicrobia;o__Deferrimicrobiales;f__Deferrimicrobiaceae;g__JAGGAJ01;s__	62.39	9.04	0.68	1257	1312940	1.83808
MAG21	K01524	ppx	Inorganic P solubilization (Intracellular)		d__Bacteria;Desulfobacterota;c__Deferrimicrobia;o__Deferrimicrobiales;f__Deferrimicrobiaceae;g__JAGGAJ01;s__	62.39	9.04	0.68	1257	1312940	1.83808
MAG21	K06217	phoH	Negative regulator for the Pi-responsive		d__Bacteria;Desulfobacterota;c__Deferrimicrobia;o__Deferrimicrobiales;f__Deferrimicrobiaceae;g__JAGGAJ01;s__	62.39	9.04	0.68	1257	1312940	1.83808
MAG21	K02036	pstB	Inorganic phosphate transportation		d__Bacteria;Desulfobacterota;c__Deferrimicrobia;o__Deferrimicrobiales;f__Deferrimicrobiaceae;g__JAGGAJ01;s__	62.39	9.04	0.68	1257	1312940	1.83808
MAG21	K02040	pstS	Inorganic phosphate transportation		d__Bacteria;Desulfobacterota;c__Deferrimicrobia;o__Deferrimicrobiales;f__Deferrimicrobiaceae;g__JAGGAJ01;s__	62.39	9.04	0.68	1257	1312940	1.83808
MAG21	K02038	pstA	Inorganic phosphate transportation		d__Bacteria;Desulfobacterota;c__Deferrimicrobia;o__Deferrimicrobiales;f__Deferrimicrobiaceae;g__JAGGAJ01;s__	62.39	9.04	0.68	1257	1312940	1.83808
MAG22	K06138	pqqD	Inorganic P solubilization		d__Bacteria;Desulfobacterota;c__Deferrimicrobia;o__Deferrimicrobiales;f__Deferrimicrobiaceae;g__Deferrimicrobium;s__	52.16	9.77	0.68	1855	1217531	1.96598
MAG22	K02040	pstS	Inorganic phosphate transportation		d__Bacteria;Desulfobacterota;c__Deferrimicrobia;o__Deferrimicrobiales;f__Deferrimicrobiaceae;g__Deferrimicrobium;s__	52.16	9.77	0.68	1855	1217531	1.96598
MAG22	K02037	pstC	Inorganic phosphate transportation		d__Bacteria;Desulfobacterota;c__Deferrimicrobia;o__Deferrimicrobiales;f__Deferrimicrobiaceae;g__Deferrimicrobium;s__	52.16	9.77	0.68	1855	1217531	1.96598
MAG22	K03306	pit	Inorganic phosphate transportation		d__Bacteria;Desulfobacterota;c__Deferrimicrobia;o__Deferrimicrobiales;f__Deferrimicrobiaceae;g__Deferrimicrobium;s__	52.16	9.77	0.68	1855	1217531	1.96598
MAG23	K06217	phoH	Negative regulator for the Pi-responsive		d__Bacteria;Desulfobacterota;c__Deferrimicrobia;o__Deferrimicrobiales;f__Deferrimicrobiaceae;g__JAKALO01;s__	88.17	2.38	0.64	3752	1926883	2.12798
MAG23	K01524	ppx	Inorganic P solubilization (Intracellular)		d__Bacteria;Desulfobacterota;c__Deferrimicrobia;o__Deferrimicrobiales;f__Deferrimicrobiaceae;g__JAKALO01;s__	88.17	2.38	0.64	3752	1926883	2.12798
MAG23	K03306	pit	Inorganic phosphate transportation		d__Bacteria;Desulfobacterota;c__Deferrimicrobia;o__Deferrimicrobiales;f__Deferrimicrobiaceae;g__JAKALO01;s__	88.17	2.38	0.64	3752	1926883	2.12798
MAG23	K02040	pstS	Inorganic phosphate transportation		d__Bacteria;Desulfobacterota;c__Deferrimicrobia;o__Deferrimicrobiales;f__Deferrimicrobiaceae;g__JAKALO01;s__	88.17	2.38	0.64	3752	1926883	2.12798
MAG23	K06138	pqqD	Inorganic P solubilization		d__Bacteria;Desulfobacterota;c__Deferrimicrobia;o__Deferrimicrobiales;f__Deferrimicrobiaceae;g__JAKALO01;s__	88.17	2.38	0.64	3752	1926883	2.12798
MAG23	K02037	pstC	Inorganic phosphate transportation		d__Bacteria;Desulfobacterota;c__Deferrimicrobia;o__Deferrimicrobiales;f__Deferrimicrobiaceae;g__JAKALO01;s__	88.17	2.38	0.64	3752	1926883	2.12798
MAG23	K02038	pstA	Inorganic phosphate transportation		d__Bacteria;Desulfobacterota;c__Deferrimicrobia;o__Deferrimicrobiales;f__Deferrimicrobiaceae;g__JAKALO01;s__	88.17	2.38	0.64	3752	1926883	2.12798
MAG23	K02036	pstB	Inorganic phosphate transportation		d__Bacteria;Desulfobacterota;c__Deferrimicrobia;o__Deferrimicrobiales;f__Deferrimicrobiaceae;g__JAKALO01;s__	88.17	2.38	0.64	3752	1926883	2.12798
MAG23	K07175	phoH2	Phosphate starvation response regulation		d__Bacteria;Desulfobacterota;c__Deferrimicrobia;o__Deferrimicrobiales;f__Deferrimicrobiaceae;g__JAKALO01;s__	88.17	2.38	0.64	3752	1926883	2.12798
MAG24	K06217	phoH	Negative regulator for the Pi-responsive		d__Bacteria;Myxococcota;c__UBA9160;o__UBA9160;f__UBA6930;g__;s__	59.7	7.39	0.7	1431	2440517	3.63768
MAG24	K02037	pstC	Inorganic phosphate transportation		d__Bacteria;Myxococcota;c__UBA9160;o__UBA9160;f__UBA6930;g__;s__	59.7	7.39	0.7	1431	2440517	3.63768
MAG24	K02040	pstS	Inorganic phosphate transportation		d__Bacteria;Myxococcota;c__UBA9160;o__UBA9160;f__UBA6930;g__;s__	59.7	7.39	0.7	1431	2440517	3.63768
MAG24	K03306	pit	Inorganic phosphate transportation		d__Bacteria;Myxococcota;c__UBA9160;o__UBA9160;f__UBA6930;g__;s__	59.7	7.39	0.7	1431	2440517	3.63768
MAG24	K00937	ppk1	Phosphate accumulation		d__Bacteria;Myxococcota;c__UBA9160;o__UBA9160;f__UBA6930;g__;s__	59.7	7.39	0.7	1431	2440517	3.63768
MAG24	K02036	pstB	Inorganic phosphate transportation		d__Bacteria;Myxococcota;c__UBA9160;o__UBA9160;f__UBA6930;g__;s__	59.7	7.39	0.7	1431	2440517	3.63768
MAG24	K02038	pstA	Inorganic phosphate transportation		d__Bacteria;Myxococcota;c__UBA9160;o__UBA9160;f__UBA6930;g__;s__	59.7	7.39	0.7	1431	2440517	3.63768
MAG24	K00117	gcd	Inorganic P solubilization		d__Bacteria;Myxococcota;c__UBA9160;o__UBA9160;f__UBA6930;g__;s__	59.7	7.39	0.7	1431	2440517	3.63768
MAG24	K22468	ppk2	Phosphate accumulation		d__Bacteria;Myxococcota;c__UBA9160;o__UBA9160;f__UBA6930;g__;s__	59.7	7.39	0.7	1431	2440517	3.63768
MAG24	K01524	ppx	Inorganic P solubilization (Intracellular)		d__Bacteria;Myxococcota;c__UBA9160;o__UBA9160;f__UBA6930;g__;s__	59.7	7.39	0.7	1431	2440517	3.63768
MAG25	K02037	pstC	Inorganic phosphate transportation		d__Bacteria;Acidobacteriota;c__Aminicenantia;o__Aminicenantales;f__RBG-16-66-30;g__RBG-16-66-30;s__	52.86	8.69	0.66	1296	1416269	2.30101
MAG25	K02040	pstS	Inorganic phosphate transportation		d__Bacteria;Acidobacteriota;c__Aminicenantia;o__Aminicenantales;f__RBG-16-66-30;g__RBG-16-66-30;s__	52.86	8.69	0.66	1296	1416269	2.30101
MAG25	K02038	pstA	Inorganic phosphate transportation		d__Bacteria;Acidobacteriota;c__Aminicenantia;o__Aminicenantales;f__RBG-16-66-30;g__RBG-16-66-30;s__	52.86	8.69	0.66	1296	1416269	2.30101
MAG25	K01077	phoA	Organic P mineralization		d__Bacteria;Acidobacteriota;c__Aminicenantia;o__Aminicenantales;f__RBG-16-66-30;g__RBG-16-66-30;s__	52.86	8.69	0.66	1296	1416269	2.30101
MAG25	K02036	pstB	Inorganic phosphate transportation		d__Bacteria;Acidobacteriota;c__Aminicenantia;o__Aminicenantales;f__RBG-16-66-30;g__RBG-16-66-30;s__	52.86	8.69	0.66	1296	1416269	2.30101
MAG26	K01524	ppx	Inorganic P solubilization (Intracellular)		d__Bacteria;Unclassified;c__;o__;f__;g__;s__	50.17	7.23	0.62	1299	1788758	3.1163
MAG26	K07175	phoH2	Phosphate starvation response regulation		d__Bacteria;Unclassified;c__;o__;f__;g__;s__	50.17	7.23	0.62	1299	1788758	3.1163
MAG26	K22468	ppk2	Phosphate accumulation		d__Bacteria;Unclassified;c__;o__;f__;g__;s__	50.17	7.23	0.62	1299	1788758	3.1163
MAG26	K06137	pqqC	Inorganic P solubilization		d__Bacteria;Unclassified;c__;o__;f__;g__;s__	50.17	7.23	0.62	1299	1788758	3.1163
MAG26	K02036	pstB	Inorganic phosphate transportation		d__Bacteria;Unclassified;c__;o__;f__;g__;s__	50.17	7.23	0.62	1299	1788758	3.1163
MAG27	K22468	ppk2	Phosphate accumulation		d__Bacteria;RBG-13-61-14;c__;o__;f__;g__;s__	56.11	5.68	0.69	1266	1590992	2.57484
MAG27	K01524	ppx	Inorganic P solubilization (Intracellular)		d__Bacteria;RBG-13-61-14;c__;o__;f__;g__;s__	56.11	5.68	0.69	1266	1590992	2.57484
MAG27	K02038	pstA	Inorganic phosphate transportation		d__Bacteria;RBG-13-61-14;c__;o__;f__;g__;s__	56.11	5.68	0.69	1266	1590992	2.57484
MAG27	K02037	pstC	Inorganic phosphate transportation		d__Bacteria;RBG-13-61-14;c__;o__;f__;g__;s__	56.11	5.68	0.69	1266	1590992	2.57484
MAG27	K00937	ppk1	Phosphate accumulation		d__Bacteria;RBG-13-61-14;c__;o__;f__;g__;s__	56.11	5.68	0.69	1266	1590992	2.57484
MAG27	K03306	pit	Inorganic phosphate transportation		d__Bacteria;RBG-13-61-14;c__;o__;f__;g__;s__	56.11	5.68	0.69	1266	1590992	2.57484
MAG28	K02037	pstC	Inorganic phosphate transportation		d__Bacteria;Desulfobacterota;c__Binatia;o__UBA1149;f__;g__;s__	52.89	6.62	0.66	1419	1715851	2.8833
MAG28	K02036	pstB	Inorganic phosphate transportation		d__Bacteria;Desulfobacterota;c__Binatia;o__UBA1149;f__;g__;s__	52.89	6.62	0.66	1419	1715851	2.8833
MAG28	K00937	ppk1	Phosphate accumulation		d__Bacteria;Desulfobacterota;c__Binatia;o__UBA1149;f__;g__;s__	52.89	6.62	0.66	1419	1715851	2.8833
MAG28	K01077	phoA	Organic P mineralization		d__Bacteria;Desulfobacterota;c__Binatia;o__UBA1149;f__;g__;s__	52.89	6.62	0.66	1419	1715851	2.8833
MAG28	K02040	pstS	Inorganic phosphate transportation		d__Bacteria;Desulfobacterota;c__Binatia;o__UBA1149;f__;g__;s__	52.89	6.62	0.66	1419	1715851	2.8833
MAG29	K02038	pstA	Inorganic phosphate transportation		d__Bacteria;Desulfobacterota;c__Binatia;o__UBA1149;f__;g__;s__	53.15	5.21	0.66	1672	2204187	3.77688
MAG29	K02037	pstC	Inorganic phosphate transportation		d__Bacteria;Desulfobacterota;c__Binatia;o__UBA1149;f__;g__;s__	53.15	5.21	0.66	1672	2204187	3.77688
MAG29	K02040	pstS	Inorganic phosphate transportation		d__Bacteria;Desulfobacterota;c__Binatia;o__UBA1149;f__;g__;s__	53.15	5.21	0.66	1672	2204187	3.77688
MAG29	K01077	phoA	Organic P mineralization		d__Bacteria;Desulfobacterota;c__Binatia;o__UBA1149;f__;g__;s__	53.15	5.21	0.66	1672	2204187	3.77688
MAG29	K02036	pstB	Inorganic phosphate transportation		d__Bacteria;Desulfobacterota;c__Binatia;o__UBA1149;f__;g__;s__	53.15	5.21	0.66	1672	2204187	3.77688
MAG29	K06217	phoH	Negative regulator for the Pi-responsive		d__Bacteria;Desulfobacterota;c__Binatia;o__UBA1149;f__;g__;s__	53.15	5.21	0.66	1672	2204187	3.77688
MAG29	K01113	phoD	Organic P mineralization		d__Bacteria;Desulfobacterota;c__Binatia;o__UBA1149;f__;g__;s__	53.15	5.21	0.66	1672	2204187	3.77688
MAG30	K01113	phoD	Organic P mineralization		d__Bacteria;Desulfobacterota;c__Binatia;o__UBA12015;f__UBA12015;g__REEB422;s__	85.45	2.95	0.72	6161	3926105	4.4413
MAG30	K02040	pstS	Inorganic phosphate transportation		d__Bacteria;Desulfobacterota;c__Binatia;o__UBA12015;f__UBA12015;g__REEB422;s__	85.45	2.95	0.72	6161	3926105	4.4413
MAG30	K02037	pstC	Inorganic phosphate transportation		d__Bacteria;Desulfobacterota;c__Binatia;o__UBA12015;f__UBA12015;g__REEB422;s__	85.45	2.95	0.72	6161	3926105	4.4413
MAG30	K02038	pstA	Inorganic phosphate transportation		d__Bacteria;Desulfobacterota;c__Binatia;o__UBA12015;f__UBA12015;g__REEB422;s__	85.45	2.95	0.72	6161	3926105	4.4413
MAG30	K02036	pstB	Inorganic phosphate transportation		d__Bacteria;Desulfobacterota;c__Binatia;o__UBA12015;f__UBA12015;g__REEB422;s__	85.45	2.95	0.72	6161	3926105	4.4413
MAG30	K06217	phoH	Negative regulator for the Pi-responsive		d__Bacteria;Desulfobacterota;c__Binatia;o__UBA12015;f__UBA12015;g__REEB422;s__	85.45	2.95	0.72	6161	3926105	4.4413
MAG30	K03306	pit	Inorganic phosphate transportation		d__Bacteria;Desulfobacterota;c__Binatia;o__UBA12015;f__UBA12015;g__REEB422;s__	85.45	2.95	0.72	6161	3926105	4.4413
MAG30	K07093	phoX	Organic P mineralization		d__Bacteria;Desulfobacterota;c__Binatia;o__UBA12015;f__UBA12015;g__REEB422;s__	85.45	2.95	0.72	6161	3926105	4.4413
MAG30	K01507	ppa	Inorganic P solubilization (Intracellular)		d__Bacteria;Desulfobacterota;c__Binatia;o__UBA12015;f__UBA12015;g__REEB422;s__	85.45	2.95	0.72	6161	3926105	4.4413
MAG30	K06138	pqqD	Inorganic P solubilization		d__Bacteria;Desulfobacterota;c__Binatia;o__UBA12015;f__UBA12015;g__REEB422;s__	85.45	2.95	0.72	6161	3926105	4.4413
MAG30	K01524	ppx	Inorganic P solubilization (Intracellular)		d__Bacteria;Desulfobacterota;c__Binatia;o__UBA12015;f__UBA12015;g__REEB422;s__	85.45	2.95	0.72	6161	3926105	4.4413
MAG30	K00937	ppk1	Phosphate accumulation		d__Bacteria;Desulfobacterota;c__Binatia;o__UBA12015;f__UBA12015;g__REEB422;s__	85.45	2.95	0.72	6161	3926105	4.4413
MAG31	K02036	pstB	Inorganic phosphate transportation		d__Bacteria;Nitrospirota;c__Thermodesulfovibrionia;o__Thermodesulfovibrionales;f__UBA6898;g__UBA6898;s__	66.28	9.64	0.49	2828	1681168	2.21439
MAG31	K06217	phoH	Negative regulator for the Pi-responsive		d__Bacteria;Nitrospirota;c__Thermodesulfovibrionia;o__Thermodesulfovibrionales;f__UBA6898;g__UBA6898;s__	66.28	9.64	0.49	2828	1681168	2.21439
MAG31	K02040	pstS	Inorganic phosphate transportation		d__Bacteria;Nitrospirota;c__Thermodesulfovibrionia;o__Thermodesulfovibrionales;f__UBA6898;g__UBA6898;s__	66.28	9.64	0.49	2828	1681168	2.21439
MAG31	K06138	pqqD	Inorganic P solubilization		d__Bacteria;Nitrospirota;c__Thermodesulfovibrionia;o__Thermodesulfovibrionales;f__UBA6898;g__UBA6898;s__	66.28	9.64	0.49	2828	1681168	2.21439
MAG31	K07175	phoH2	Phosphate starvation response regulation		d__Bacteria;Nitrospirota;c__Thermodesulfovibrionia;o__Thermodesulfovibrionales;f__UBA6898;g__UBA6898;s__	66.28	9.64	0.49	2828	1681168	2.21439
MAG32	K06217	phoH	Negative regulator for the Pi-responsive		d__Bacteria;Nitrospirota;c__Thermodesulfovibrionia;o__Thermodesulfovibrionales;f__UBA6898;g__UBA6898;s__	72.27	2.54	0.53	4084	1803553	2.41084
MAG32	K02040	pstS	Inorganic phosphate transportation		d__Bacteria;Nitrospirota;c__Thermodesulfovibrionia;o__Thermodesulfovibrionales;f__UBA6898;g__UBA6898;s__	72.27	2.54	0.53	4084	1803553	2.41084
MAG32	K02037	pstC	Inorganic phosphate transportation		d__Bacteria;Nitrospirota;c__Thermodesulfovibrionia;o__Thermodesulfovibrionales;f__UBA6898;g__UBA6898;s__	72.27	2.54	0.53	4084	1803553	2.41084
MAG32	K02038	pstA	Inorganic phosphate transportation		d__Bacteria;Nitrospirota;c__Thermodesulfovibrionia;o__Thermodesulfovibrionales;f__UBA6898;g__UBA6898;s__	72.27	2.54	0.53	4084	1803553	2.41084
MAG32	K02036	pstB	Inorganic phosphate transportation		d__Bacteria;Nitrospirota;c__Thermodesulfovibrionia;o__Thermodesulfovibrionales;f__UBA6898;g__UBA6898;s__	72.27	2.54	0.53	4084	1803553	2.41084
MAG32	K07175	phoH2	Phosphate starvation response regulation		d__Bacteria;Nitrospirota;c__Thermodesulfovibrionia;o__Thermodesulfovibrionales;f__UBA6898;g__UBA6898;s__	72.27	2.54	0.53	4084	1803553	2.41084
MAG32	K03306	pit	Inorganic phosphate transportation		d__Bacteria;Nitrospirota;c__Thermodesulfovibrionia;o__Thermodesulfovibrionales;f__UBA6898;g__UBA6898;s__	72.27	2.54	0.53	4084	1803553	2.41084
MAG33	K06217	phoH	Negative regulator for the Pi-responsive		d__Bacteria;Nitrospirota;c__Thermodesulfovibrionia;o__Thermodesulfovibrionales;f__UBA6898;g__UBA6898;s__	51.27	5.81	0.51	1281	951597	1.66713
MAG33	K02040	pstS	Inorganic phosphate transportation		d__Bacteria;Nitrospirota;c__Thermodesulfovibrionia;o__Thermodesulfovibrionales;f__UBA6898;g__UBA6898;s__	51.27	5.81	0.51	1281	951597	1.66713
MAG33	K06138	pqqD	Inorganic P solubilization		d__Bacteria;Nitrospirota;c__Thermodesulfovibrionia;o__Thermodesulfovibrionales;f__UBA6898;g__UBA6898;s__	51.27	5.81	0.51	1281	951597	1.66713
MAG33	K07175	phoH2	Phosphate starvation response regulation		d__Bacteria;Nitrospirota;c__Thermodesulfovibrionia;o__Thermodesulfovibrionales;f__UBA6898;g__UBA6898;s__	51.27	5.81	0.51	1281	951597	1.66713
MAG33	K03306	pit	Inorganic phosphate transportation		d__Bacteria;Nitrospirota;c__Thermodesulfovibrionia;o__Thermodesulfovibrionales;f__UBA6898;g__UBA6898;s__	51.27	5.81	0.51	1281	951597	1.66713
MAG34	K06217	phoH	Negative regulator for the Pi-responsive		d__Bacteria;Nitrospirota;c__Thermodesulfovibrionia;o__Thermodesulfovibrionales;f__SM23-35;g__JALHSV01;s__	95.34	2.65	0.49	4371	1572468	1.60472
MAG34	K03306	pit	Inorganic phosphate transportation		d__Bacteria;Nitrospirota;c__Thermodesulfovibrionia;o__Thermodesulfovibrionales;f__SM23-35;g__JALHSV01;s__	95.34	2.65	0.49	4371	1572468	1.60472
MAG34	K02037	pstC	Inorganic phosphate transportation		d__Bacteria;Nitrospirota;c__Thermodesulfovibrionia;o__Thermodesulfovibrionales;f__SM23-35;g__JALHSV01;s__	95.34	2.65	0.49	4371	1572468	1.60472
MAG34	K02038	pstA	Inorganic phosphate transportation		d__Bacteria;Nitrospirota;c__Thermodesulfovibrionia;o__Thermodesulfovibrionales;f__SM23-35;g__JALHSV01;s__	95.34	2.65	0.49	4371	1572468	1.60472
MAG34	K02036	pstB	Inorganic phosphate transportation		d__Bacteria;Nitrospirota;c__Thermodesulfovibrionia;o__Thermodesulfovibrionales;f__SM23-35;g__JALHSV01;s__	95.34	2.65	0.49	4371	1572468	1.60472
MAG34	K01524	ppx	Inorganic P solubilization (Intracellular)		d__Bacteria;Nitrospirota;c__Thermodesulfovibrionia;o__Thermodesulfovibrionales;f__SM23-35;g__JALHSV01;s__	95.34	2.65	0.49	4371	1572468	1.60472
MAG34	K01077	phoA	Organic P mineralization		d__Bacteria;Nitrospirota;c__Thermodesulfovibrionia;o__Thermodesulfovibrionales;f__SM23-35;g__JALHSV01;s__	95.34	2.65	0.49	4371	1572468	1.60472
MAG35	K06217	phoH	Negative regulator for the Pi-responsive		d__Bacteria;Nitrospirota;c__Thermodesulfovibrionia;o__Thermodesulfovibrionales;f__SM23-35;g__DASPRG01;s__	57.03	9.07	0.44	1335	1824473	2.76017
MAG35	K02037	pstC	Inorganic phosphate transportation		d__Bacteria;Nitrospirota;c__Thermodesulfovibrionia;o__Thermodesulfovibrionales;f__SM23-35;g__DASPRG01;s__	57.03	9.07	0.44	1335	1824473	2.76017
MAG35	K02040	pstS	Inorganic phosphate transportation		d__Bacteria;Nitrospirota;c__Thermodesulfovibrionia;o__Thermodesulfovibrionales;f__SM23-35;g__DASPRG01;s__	57.03	9.07	0.44	1335	1824473	2.76017
MAG35	K06138	pqqD	Inorganic P solubilization		d__Bacteria;Nitrospirota;c__Thermodesulfovibrionia;o__Thermodesulfovibrionales;f__SM23-35;g__DASPRG01;s__	57.03	9.07	0.44	1335	1824473	2.76017
MAG35	K02038	pstA	Inorganic phosphate transportation		d__Bacteria;Nitrospirota;c__Thermodesulfovibrionia;o__Thermodesulfovibrionales;f__SM23-35;g__DASPRG01;s__	57.03	9.07	0.44	1335	1824473	2.76017
MAG36	K02040	pstS	Inorganic phosphate transportation		d__Bacteria;Nitrospirota;c__Thermodesulfovibrionia;o__Thermodesulfovibrionales;f__SM23-35;g__JALHSV01;s__	53.96	7.01	0.45	1255	1946479	3.19252
MAG36	K02037	pstC	Inorganic phosphate transportation		d__Bacteria;Nitrospirota;c__Thermodesulfovibrionia;o__Thermodesulfovibrionales;f__SM23-35;g__JALHSV01;s__	53.96	7.01	0.45	1255	1946479	3.19252
MAG36	K09474	phoN	Organic P mineralization		d__Bacteria;Nitrospirota;c__Thermodesulfovibrionia;o__Thermodesulfovibrionales;f__SM23-35;g__JALHSV01;s__	53.96	7.01	0.45	1255	1946479	3.19252
MAG36	K03306	pit	Inorganic phosphate transportation		d__Bacteria;Nitrospirota;c__Thermodesulfovibrionia;o__Thermodesulfovibrionales;f__SM23-35;g__JALHSV01;s__	53.96	7.01	0.45	1255	1946479	3.19252
MAG36	K06138	pqqD	Inorganic P solubilization		d__Bacteria;Nitrospirota;c__Thermodesulfovibrionia;o__Thermodesulfovibrionales;f__SM23-35;g__JALHSV01;s__	53.96	7.01	0.45	1255	1946479	3.19252
MAG36	K01524	ppx	Inorganic P solubilization (Intracellular)		d__Bacteria;Nitrospirota;c__Thermodesulfovibrionia;o__Thermodesulfovibrionales;f__SM23-35;g__JALHSV01;s__	53.96	7.01	0.45	1255	1946479	3.19252
MAG37	K06137	pqqC	Inorganic P solubilization		d__Bacteria;Nitrospirota;c__Nitrospiria;o__Nitrospirales;f__Nitrospiraceae;g__Nitrospira_D;s__	91.4	0.61	0.58	17669	3552400	3.86088
MAG37	K02040	pstS	Inorganic phosphate transportation		d__Bacteria;Nitrospirota;c__Nitrospiria;o__Nitrospirales;f__Nitrospiraceae;g__Nitrospira_D;s__	91.4	0.61	0.58	17669	3552400	3.86088
MAG37	K03306	pit	Inorganic phosphate transportation		d__Bacteria;Nitrospirota;c__Nitrospiria;o__Nitrospirales;f__Nitrospiraceae;g__Nitrospira_D;s__	91.4	0.61	0.58	17669	3552400	3.86088
MAG37	K06217	phoH	Negative regulator for the Pi-responsive		d__Bacteria;Nitrospirota;c__Nitrospiria;o__Nitrospirales;f__Nitrospiraceae;g__Nitrospira_D;s__	91.4	0.61	0.58	17669	3552400	3.86088
MAG37	K02037	pstC	Inorganic phosphate transportation		d__Bacteria;Nitrospirota;c__Nitrospiria;o__Nitrospirales;f__Nitrospiraceae;g__Nitrospira_D;s__	91.4	0.61	0.58	17669	3552400	3.86088
MAG37	K02038	pstA	Inorganic phosphate transportation		d__Bacteria;Nitrospirota;c__Nitrospiria;o__Nitrospirales;f__Nitrospiraceae;g__Nitrospira_D;s__	91.4	0.61	0.58	17669	3552400	3.86088
MAG37	K02036	pstB	Inorganic phosphate transportation		d__Bacteria;Nitrospirota;c__Nitrospiria;o__Nitrospirales;f__Nitrospiraceae;g__Nitrospira_D;s__	91.4	0.61	0.58	17669	3552400	3.86088
MAG37	K01524	ppx	Inorganic P solubilization (Intracellular)		d__Bacteria;Nitrospirota;c__Nitrospiria;o__Nitrospirales;f__Nitrospiraceae;g__Nitrospira_D;s__	91.4	0.61	0.58	17669	3552400	3.86088
MAG37	K22468	ppk2	Phosphate accumulation		d__Bacteria;Nitrospirota;c__Nitrospiria;o__Nitrospirales;f__Nitrospiraceae;g__Nitrospira_D;s__	91.4	0.61	0.58	17669	3552400	3.86088
MAG37	K06138	pqqD	Inorganic P solubilization		d__Bacteria;Nitrospirota;c__Nitrospiria;o__Nitrospirales;f__Nitrospiraceae;g__Nitrospira_D;s__	91.4	0.61	0.58	17669	3552400	3.86088
MAG37	K01113	phoD	Organic P mineralization		d__Bacteria;Nitrospirota;c__Nitrospiria;o__Nitrospirales;f__Nitrospiraceae;g__Nitrospira_D;s__	91.4	0.61	0.58	17669	3552400	3.86088
MAG38	K22468	ppk2	Phosphate accumulation		d__Bacteria;Nitrospirota;c__Nitrospiria;o__Nitrospirales;f__Nitrospiraceae;g__Palsa-1315;s__	55.14	9.41	0.56	1306	1663769	2.57749
MAG38	K02036	pstB	Inorganic phosphate transportation		d__Bacteria;Nitrospirota;c__Nitrospiria;o__Nitrospirales;f__Nitrospiraceae;g__Palsa-1315;s__	55.14	9.41	0.56	1306	1663769	2.57749
MAG38	K01113	phoD	Organic P mineralization		d__Bacteria;Nitrospirota;c__Nitrospiria;o__Nitrospirales;f__Nitrospiraceae;g__Palsa-1315;s__	55.14	9.41	0.56	1306	1663769	2.57749
MAG38	K01524	ppx	Inorganic P solubilization (Intracellular)		d__Bacteria;Nitrospirota;c__Nitrospiria;o__Nitrospirales;f__Nitrospiraceae;g__Palsa-1315;s__	55.14	9.41	0.56	1306	1663769	2.57749
MAG38	K02040	pstS	Inorganic phosphate transportation		d__Bacteria;Nitrospirota;c__Nitrospiria;o__Nitrospirales;f__Nitrospiraceae;g__Palsa-1315;s__	55.14	9.41	0.56	1306	1663769	2.57749
MAG39	K02040	pstS	Inorganic phosphate transportation		d__Bacteria;Methylomirabilota;c__Methylomirabilia;o__Methylomirabilales;f__Methylomirabilaceae;g__Methylomirabilis;s__	88.26	2.8	0.59	3971	1719276	1.88807
MAG39	K02037	pstC	Inorganic phosphate transportation		d__Bacteria;Methylomirabilota;c__Methylomirabilia;o__Methylomirabilales;f__Methylomirabilaceae;g__Methylomirabilis;s__	88.26	2.8	0.59	3971	1719276	1.88807
MAG39	K01524	ppx	Inorganic P solubilization (Intracellular)		d__Bacteria;Methylomirabilota;c__Methylomirabilia;o__Methylomirabilales;f__Methylomirabilaceae;g__Methylomirabilis;s__	88.26	2.8	0.59	3971	1719276	1.88807
MAG39	K06217	phoH	Negative regulator for the Pi-responsive		d__Bacteria;Methylomirabilota;c__Methylomirabilia;o__Methylomirabilales;f__Methylomirabilaceae;g__Methylomirabilis;s__	88.26	2.8	0.59	3971	1719276	1.88807
MAG39	K02036	pstB	Inorganic phosphate transportation		d__Bacteria;Methylomirabilota;c__Methylomirabilia;o__Methylomirabilales;f__Methylomirabilaceae;g__Methylomirabilis;s__	88.26	2.8	0.59	3971	1719276	1.88807
MAG39	K06137	pqqC	Inorganic P solubilization		d__Bacteria;Methylomirabilota;c__Methylomirabilia;o__Methylomirabilales;f__Methylomirabilaceae;g__Methylomirabilis;s__	88.26	2.8	0.59	3971	1719276	1.88807
MAG39	K06138	pqqD	Inorganic P solubilization		d__Bacteria;Methylomirabilota;c__Methylomirabilia;o__Methylomirabilales;f__Methylomirabilaceae;g__Methylomirabilis;s__	88.26	2.8	0.59	3971	1719276	1.88807
MAG39	K02038	pstA	Inorganic phosphate transportation		d__Bacteria;Methylomirabilota;c__Methylomirabilia;o__Methylomirabilales;f__Methylomirabilaceae;g__Methylomirabilis;s__	88.26	2.8	0.59	3971	1719276	1.88807
MAG39	K01507	ppa	Inorganic P solubilization (Intracellular)		d__Bacteria;Methylomirabilota;c__Methylomirabilia;o__Methylomirabilales;f__Methylomirabilaceae;g__Methylomirabilis;s__	88.26	2.8	0.59	3971	1719276	1.88807
MAG40	K02040	pstS	Inorganic phosphate transportation		d__Archaea;Thermoplasmatota;c__Thermoplasmata;o__UBA10834;f__UBA10834;g__;s__	88.91	0.46	0.62	4755	1383919	1.54853
MAG40	K02036	pstB	Inorganic phosphate transportation		d__Archaea;Thermoplasmatota;c__Thermoplasmata;o__UBA10834;f__UBA10834;g__;s__	88.91	0.46	0.62	4755	1383919	1.54853
MAG40	K03306	pit	Inorganic phosphate transportation		d__Archaea;Thermoplasmatota;c__Thermoplasmata;o__UBA10834;f__UBA10834;g__;s__	88.91	0.46	0.62	4755	1383919	1.54853
MAG41	K03306	pit	Inorganic phosphate transportation		d__Archaea;Thermoplasmatota;c__Thermoplasmata;o__UBA10834;f__UBA10834;g__;s__	95.35	2.81	0.63	13352	1901885	1.93754
MAG41	K02040	pstS	Inorganic phosphate transportation		d__Archaea;Thermoplasmatota;c__Thermoplasmata;o__UBA10834;f__UBA10834;g__;s__	95.35	2.81	0.63	13352	1901885	1.93754
MAG41	K02037	pstC	Inorganic phosphate transportation		d__Archaea;Thermoplasmatota;c__Thermoplasmata;o__UBA10834;f__UBA10834;g__;s__	95.35	2.81	0.63	13352	1901885	1.93754
MAG41	K02038	pstA	Inorganic phosphate transportation		d__Archaea;Thermoplasmatota;c__Thermoplasmata;o__UBA10834;f__UBA10834;g__;s__	95.35	2.81	0.63	13352	1901885	1.93754
MAG41	K02036	pstB	Inorganic phosphate transportation		d__Archaea;Thermoplasmatota;c__Thermoplasmata;o__UBA10834;f__UBA10834;g__;s__	95.35	2.81	0.63	13352	1901885	1.93754
MAG42	K03306	pit	Inorganic phosphate transportation		d__Archaea;Thermoplasmatota;c__Thermoplasmata;o__UBA10834;f__UBA10834;g__;s__	51.74	6.02	0.64	2106	616162	1.06676
MAG43	K02037	pstC	Inorganic phosphate transportation		d__Archaea;Thermoplasmatota;c__Thermoplasmata;o__UBA10834;f__UBA10834;g__UBA9653;s__	55.92	2.42	0.61	2412	1197796	2.05313
MAG43	K02038	pstA	Inorganic phosphate transportation		d__Archaea;Thermoplasmatota;c__Thermoplasmata;o__UBA10834;f__UBA10834;g__UBA9653;s__	55.92	2.42	0.61	2412	1197796	2.05313
MAG43	K02036	pstB	Inorganic phosphate transportation		d__Archaea;Thermoplasmatota;c__Thermoplasmata;o__UBA10834;f__UBA10834;g__UBA9653;s__	55.92	2.42	0.61	2412	1197796	2.05313
MAG44	K02040	pstS	Inorganic phosphate transportation		d__Archaea;Halobacteriota;c__Methanomicrobia;o__Methanomicrobiales;f__Methanospirillaceae;g__Methanoregula;s__	53.9	9.39	0.53	1514	3851790	6.08594
MAG44	K06217	phoH	Negative regulator for the Pi-responsive		d__Archaea;Halobacteriota;c__Methanomicrobia;o__Methanomicrobiales;f__Methanospirillaceae;g__Methanoregula;s__	53.9	9.39	0.53	1514	3851790	6.08594
MAG44	K06139	pqqE	Inorganic P solubilization		d__Archaea;Halobacteriota;c__Methanomicrobia;o__Methanomicrobiales;f__Methanospirillaceae;g__Methanoregula;s__	53.9	9.39	0.53	1514	3851790	6.08594
MAG44	K00937	ppk1	Phosphate accumulation		d__Archaea;Halobacteriota;c__Methanomicrobia;o__Methanomicrobiales;f__Methanospirillaceae;g__Methanoregula;s__	53.9	9.39	0.53	1514	3851790	6.08594
MAG45	K03306	pit	Inorganic phosphate transportation		d__Archaea;Halobacteriota;c__Methanomicrobia;o__Methanomicrobiales;f__Methanospirillaceae;g__Methanoregula;s__	67.29	2.02	0.49	3588	1295747	1.8695
MAG45	K02036	pstB	Inorganic phosphate transportation		d__Archaea;Halobacteriota;c__Methanomicrobia;o__Methanomicrobiales;f__Methanospirillaceae;g__Methanoregula;s__	67.29	2.02	0.49	3588	1295747	1.8695
MAG45	K02037	pstC	Inorganic phosphate transportation		d__Archaea;Halobacteriota;c__Methanomicrobia;o__Methanomicrobiales;f__Methanospirillaceae;g__Methanoregula;s__	67.29	2.02	0.49	3588	1295747	1.8695
MAG45	K02040	pstS	Inorganic phosphate transportation		d__Archaea;Halobacteriota;c__Methanomicrobia;o__Methanomicrobiales;f__Methanospirillaceae;g__Methanoregula;s__	67.29	2.02	0.49	3588	1295747	1.8695
MAG45	K02038	pstA	Inorganic phosphate transportation		d__Archaea;Halobacteriota;c__Methanomicrobia;o__Methanomicrobiales;f__Methanospirillaceae;g__Methanoregula;s__	67.29	2.02	0.49	3588	1295747	1.8695
MAG45	K01524	ppx	Inorganic P solubilization (Intracellular)		d__Archaea;Halobacteriota;c__Methanomicrobia;o__Methanomicrobiales;f__Methanospirillaceae;g__Methanoregula;s__	67.29	2.02	0.49	3588	1295747	1.8695
MAG45	K00937	ppk1	Phosphate accumulation		d__Archaea;Halobacteriota;c__Methanomicrobia;o__Methanomicrobiales;f__Methanospirillaceae;g__Methanoregula;s__	67.29	2.02	0.49	3588	1295747	1.8695
MAG46	K02036	pstB	Inorganic phosphate transportation		d__Archaea;Halobacteriota;c__Methanosarcinia;o__Methanotrichales;f__Methanotrichaceae;g__Methanothrix;s__	60.27	3.64	0.56	1678	1312450	2.05359
MAG46	K06138	pqqD	Inorganic P solubilization		d__Archaea;Halobacteriota;c__Methanosarcinia;o__Methanotrichales;f__Methanotrichaceae;g__Methanothrix;s__	60.27	3.64	0.56	1678	1312450	2.05359
MAG46	K02040	pstS	Inorganic phosphate transportation		d__Archaea;Halobacteriota;c__Methanosarcinia;o__Methanotrichales;f__Methanotrichaceae;g__Methanothrix;s__	60.27	3.64	0.56	1678	1312450	2.05359
MAG46	K02037	pstC	Inorganic phosphate transportation		d__Archaea;Halobacteriota;c__Methanosarcinia;o__Methanotrichales;f__Methanotrichaceae;g__Methanothrix;s__	60.27	3.64	0.56	1678	1312450	2.05359
MAG46	K02038	pstA	Inorganic phosphate transportation		d__Archaea;Halobacteriota;c__Methanosarcinia;o__Methanotrichales;f__Methanotrichaceae;g__Methanothrix;s__	60.27	3.64	0.56	1678	1312450	2.05359
MAG47	K02040	pstS	Inorganic phosphate transportation		d__Archaea;Thermoproteota;c__Nitrososphaeria;o__Nitrososphaerales;f__Nitrosopumilaceae;g__Nitrosarchaeum;s__Nitrosarchaeum sp005798405	72.14	3.36	0.33	2461	1259572	1.66831
MAG47	K02038	pstA	Inorganic phosphate transportation		d__Archaea;Thermoproteota;c__Nitrososphaeria;o__Nitrososphaerales;f__Nitrosopumilaceae;g__Nitrosarchaeum;s__Nitrosarchaeum sp005798405	72.14	3.36	0.33	2461	1259572	1.66831
MAG47	K02036	pstB	Inorganic phosphate transportation		d__Archaea;Thermoproteota;c__Nitrososphaeria;o__Nitrososphaerales;f__Nitrosopumilaceae;g__Nitrosarchaeum;s__Nitrosarchaeum sp005798405	72.14	3.36	0.33	2461	1259572	1.66831
MAG47	K06137	pqqC	Inorganic P solubilization		d__Archaea;Thermoproteota;c__Nitrososphaeria;o__Nitrososphaerales;f__Nitrosopumilaceae;g__Nitrosarchaeum;s__Nitrosarchaeum sp005798405	72.14	3.36	0.33	2461	1259572	1.66831
MAG48	K07175	phoH2	Phosphate starvation response regulation		d__Archaea;Thermoproteota;c__Nitrososphaeria;o__Nitrososphaerales;f__Nitrosopumilaceae;g__Nitrosarchaeum;s__	53.66	6.09	0.35	1628	2402719	4.02129
MAG48	K01524	ppx	Inorganic P solubilization (Intracellular)		d__Archaea;Thermoproteota;c__Nitrososphaeria;o__Nitrososphaerales;f__Nitrosopumilaceae;g__Nitrosarchaeum;s__	53.66	6.09	0.35	1628	2402719	4.02129
MAG48	K06137	pqqC	Inorganic P solubilization		d__Archaea;Thermoproteota;c__Nitrososphaeria;o__Nitrososphaerales;f__Nitrosopumilaceae;g__Nitrosarchaeum;s__	53.66	6.09	0.35	1628	2402719	4.02129
MAG48	K02037	pstC	Inorganic phosphate transportation		d__Archaea;Thermoproteota;c__Nitrososphaeria;o__Nitrososphaerales;f__Nitrosopumilaceae;g__Nitrosarchaeum;s__	53.66	6.09	0.35	1628	2402719	4.02129
MAG48	K06217	phoH	Negative regulator for the Pi-responsive		d__Archaea;Thermoproteota;c__Nitrososphaeria;o__Nitrososphaerales;f__Nitrosopumilaceae;g__Nitrosarchaeum;s__	53.66	6.09	0.35	1628	2402719	4.02129
MAG49	K06137	pqqC	Inorganic P solubilization		d__Archaea;Thermoproteota;c__Nitrososphaeria;o__Nitrososphaerales;f__Nitrososphaeraceae;g__TA-21;s__	52.04	9.74	0.37	1476	2930602	4.74361
MAG49	K01113	phoD	Organic P mineralization		d__Archaea;Thermoproteota;c__Nitrososphaeria;o__Nitrososphaerales;f__Nitrososphaeraceae;g__TA-21;s__	52.04	9.74	0.37	1476	2930602	4.74361
MAG49	K01524	ppx	Inorganic P solubilization (Intracellular)		d__Archaea;Thermoproteota;c__Nitrososphaeria;o__Nitrososphaerales;f__Nitrososphaeraceae;g__TA-21;s__	52.04	9.74	0.37	1476	2930602	4.74361
MAG50	K07175	phoH2	Phosphate starvation response regulation		d__Bacteria;Bacteroidota;c__Ignavibacteria;o__Ignavibacteriales;f__Ignavibacteriaceae;g__IGN3;s__	53.9	2.37	0.34	1403	1390373	2.4709
MAG50	K00937	ppk1	Phosphate accumulation		d__Bacteria;Bacteroidota;c__Ignavibacteria;o__Ignavibacteriales;f__Ignavibacteriaceae;g__IGN3;s__	53.9	2.37	0.34	1403	1390373	2.4709
MAG50	K03306	pit	Inorganic phosphate transportation		d__Bacteria;Bacteroidota;c__Ignavibacteria;o__Ignavibacteriales;f__Ignavibacteriaceae;g__IGN3;s__	53.9	2.37	0.34	1403	1390373	2.4709
MAG50	K02038	pstA	Inorganic phosphate transportation		d__Bacteria;Bacteroidota;c__Ignavibacteria;o__Ignavibacteriales;f__Ignavibacteriaceae;g__IGN3;s__	53.9	2.37	0.34	1403	1390373	2.4709
MAG50	K01524	ppx	Inorganic P solubilization (Intracellular)		d__Bacteria;Bacteroidota;c__Ignavibacteria;o__Ignavibacteriales;f__Ignavibacteriaceae;g__IGN3;s__	53.9	2.37	0.34	1403	1390373	2.4709
MAG50	K02036	pstB	Inorganic phosphate transportation		d__Bacteria;Bacteroidota;c__Ignavibacteria;o__Ignavibacteriales;f__Ignavibacteriaceae;g__IGN3;s__	53.9	2.37	0.34	1403	1390373	2.4709
MAG50	K06217	phoH	Negative regulator for the Pi-responsive		d__Bacteria;Bacteroidota;c__Ignavibacteria;o__Ignavibacteriales;f__Ignavibacteriaceae;g__IGN3;s__	53.9	2.37	0.34	1403	1390373	2.4709
MAG50	K02040	pstS	Inorganic phosphate transportation		d__Bacteria;Bacteroidota;c__Ignavibacteria;o__Ignavibacteriales;f__Ignavibacteriaceae;g__IGN3;s__	53.9	2.37	0.34	1403	1390373	2.4709
MAG51	K03306	pit	Inorganic phosphate transportation		d__Bacteria;Bacteroidota;c__Ignavibacteria;o__Ignavibacteriales;f__Ignavibacteriaceae;g__IGN3;s__	53.31	3.8	0.34	2067	1504636	2.63463
MAG51	K02037	pstC	Inorganic phosphate transportation		d__Bacteria;Bacteroidota;c__Ignavibacteria;o__Ignavibacteriales;f__Ignavibacteriaceae;g__IGN3;s__	53.31	3.8	0.34	2067	1504636	2.63463
MAG51	K02038	pstA	Inorganic phosphate transportation		d__Bacteria;Bacteroidota;c__Ignavibacteria;o__Ignavibacteriales;f__Ignavibacteriaceae;g__IGN3;s__	53.31	3.8	0.34	2067	1504636	2.63463
MAG51	K07175	phoH2	Phosphate starvation response regulation		d__Bacteria;Bacteroidota;c__Ignavibacteria;o__Ignavibacteriales;f__Ignavibacteriaceae;g__IGN3;s__	53.31	3.8	0.34	2067	1504636	2.63463
MAG51	K01507	ppa	Inorganic P solubilization (Intracellular)		d__Bacteria;Bacteroidota;c__Ignavibacteria;o__Ignavibacteriales;f__Ignavibacteriaceae;g__IGN3;s__	53.31	3.8	0.34	2067	1504636	2.63463
MAG51	K06217	phoH	Negative regulator for the Pi-responsive		d__Bacteria;Bacteroidota;c__Ignavibacteria;o__Ignavibacteriales;f__Ignavibacteriaceae;g__IGN3;s__	53.31	3.8	0.34	2067	1504636	2.63463
MAG51	K01524	ppx	Inorganic P solubilization (Intracellular)		d__Bacteria;Bacteroidota;c__Ignavibacteria;o__Ignavibacteriales;f__Ignavibacteriaceae;g__IGN3;s__	53.31	3.8	0.34	2067	1504636	2.63463
MAG51	K01077	phoA	Organic P mineralization		d__Bacteria;Bacteroidota;c__Ignavibacteria;o__Ignavibacteriales;f__Ignavibacteriaceae;g__IGN3;s__	53.31	3.8	0.34	2067	1504636	2.63463
MAG52	K03306	pit	Inorganic phosphate transportation		d__Bacteria;Bacteroidota;c__Ignavibacteria;o__Ignavibacteriales;f__Ignavibacteriaceae;g__IGN3;s__	51.25	6.94	0.36	1675	2795236	4.80364
MAG52	K06217	phoH	Negative regulator for the Pi-responsive		d__Bacteria;Bacteroidota;c__Ignavibacteria;o__Ignavibacteriales;f__Ignavibacteriaceae;g__IGN3;s__	51.25	6.94	0.36	1675	2795236	4.80364
MAG53	K06217	phoH	Negative regulator for the Pi-responsive		d__Bacteria;Unclassified;c__;o__;f__;g__;s__	54.03	4.77	0.36	1446	2242125	3.81314
MAG53	K02040	pstS	Inorganic phosphate transportation		d__Bacteria;Unclassified;c__;o__;f__;g__;s__	54.03	4.77	0.36	1446	2242125	3.81314
MAG54	K01507	ppa	Inorganic P solubilization (Intracellular)		d__Bacteria;Patescibacteriota;c__Saccharimonadia;o__CAILAD01;f__BJGX01;g__BJGX01;s__	55.28	6.97	0.36	1581	2407462	3.86741
MAG54	K02037	pstC	Inorganic phosphate transportation		d__Bacteria;Patescibacteriota;c__Saccharimonadia;o__CAILAD01;f__BJGX01;g__BJGX01;s__	55.28	6.97	0.36	1581	2407462	3.86741
MAG54	K02038	pstA	Inorganic phosphate transportation		d__Bacteria;Patescibacteriota;c__Saccharimonadia;o__CAILAD01;f__BJGX01;g__BJGX01;s__	55.28	6.97	0.36	1581	2407462	3.86741
MAG54	K02040	pstS	Inorganic phosphate transportation		d__Bacteria;Patescibacteriota;c__Saccharimonadia;o__CAILAD01;f__BJGX01;g__BJGX01;s__	55.28	6.97	0.36	1581	2407462	3.86741
MAG55	K01507	ppa	Inorganic P solubilization (Intracellular)		d__Bacteria;Babelota;c__Babeliae;o__Babelales;f__;g__;s__	98.29	3.06	0.39	11530	1378372	1.36001
MAG55	K07175	phoH2	Phosphate starvation response regulation		d__Bacteria;Babelota;c__Babeliae;o__Babelales;f__;g__;s__	98.29	3.06	0.39	11530	1378372	1.36001
MAG56	K02040	pstS	Inorganic phosphate transportation		d__Bacteria;Eisenbacteria;c__RBG-16-71-46;o__RBG-16-71-46;f__RBG-16-71-46;g__JACRPT01;s__	96.56	0.28	0.7	48532	3722385	3.84385
MAG56	K02036	pstB	Inorganic phosphate transportation		d__Bacteria;Eisenbacteria;c__RBG-16-71-46;o__RBG-16-71-46;f__RBG-16-71-46;g__JACRPT01;s__	96.56	0.28	0.7	48532	3722385	3.84385
MAG56	K02038	pstA	Inorganic phosphate transportation		d__Bacteria;Eisenbacteria;c__RBG-16-71-46;o__RBG-16-71-46;f__RBG-16-71-46;g__JACRPT01;s__	96.56	0.28	0.7	48532	3722385	3.84385
MAG56	K02037	pstC	Inorganic phosphate transportation		d__Bacteria;Eisenbacteria;c__RBG-16-71-46;o__RBG-16-71-46;f__RBG-16-71-46;g__JACRPT01;s__	96.56	0.28	0.7	48532	3722385	3.84385
MAG56	K01077	phoA	Organic P mineralization		d__Bacteria;Eisenbacteria;c__RBG-16-71-46;o__RBG-16-71-46;f__RBG-16-71-46;g__JACRPT01;s__	96.56	0.28	0.7	48532	3722385	3.84385
MAG56	K01524	ppx	Inorganic P solubilization (Intracellular)		d__Bacteria;Eisenbacteria;c__RBG-16-71-46;o__RBG-16-71-46;f__RBG-16-71-46;g__JACRPT01;s__	96.56	0.28	0.7	48532	3722385	3.84385
MAG56	K06217	phoH	Negative regulator for the Pi-responsive		d__Bacteria;Eisenbacteria;c__RBG-16-71-46;o__RBG-16-71-46;f__RBG-16-71-46;g__JACRPT01;s__	96.56	0.28	0.7	48532	3722385	3.84385
MAG56	K03306	pit	Inorganic phosphate transportation		d__Bacteria;Eisenbacteria;c__RBG-16-71-46;o__RBG-16-71-46;f__RBG-16-71-46;g__JACRPT01;s__	96.56	0.28	0.7	48532	3722385	3.84385
MAG57	K02036	pstB	Inorganic phosphate transportation		d__Bacteria;Eisenbacteria;c__RBG-16-71-46;o__CAIMUX01;f__CAIMUX01;g__CAIMUX01;s__	100	1.74	0.67	177253	6145577	6.04047
MAG57	K02038	pstA	Inorganic phosphate transportation		d__Bacteria;Eisenbacteria;c__RBG-16-71-46;o__CAIMUX01;f__CAIMUX01;g__CAIMUX01;s__	100	1.74	0.67	177253	6145577	6.04047
MAG57	K02037	pstC	Inorganic phosphate transportation		d__Bacteria;Eisenbacteria;c__RBG-16-71-46;o__CAIMUX01;f__CAIMUX01;g__CAIMUX01;s__	100	1.74	0.67	177253	6145577	6.04047
MAG57	K06217	phoH	Negative regulator for the Pi-responsive		d__Bacteria;Eisenbacteria;c__RBG-16-71-46;o__CAIMUX01;f__CAIMUX01;g__CAIMUX01;s__	100	1.74	0.67	177253	6145577	6.04047
MAG57	K02040	pstS	Inorganic phosphate transportation		d__Bacteria;Eisenbacteria;c__RBG-16-71-46;o__CAIMUX01;f__CAIMUX01;g__CAIMUX01;s__	100	1.74	0.67	177253	6145577	6.04047
MAG57	K00937	ppk1	Phosphate accumulation		d__Bacteria;Eisenbacteria;c__RBG-16-71-46;o__CAIMUX01;f__CAIMUX01;g__CAIMUX01;s__	100	1.74	0.67	177253	6145577	6.04047
MAG57	K03306	pit	Inorganic phosphate transportation		d__Bacteria;Eisenbacteria;c__RBG-16-71-46;o__CAIMUX01;f__CAIMUX01;g__CAIMUX01;s__	100	1.74	0.67	177253	6145577	6.04047
MAG57	K01524	ppx	Inorganic P solubilization (Intracellular)		d__Bacteria;Eisenbacteria;c__RBG-16-71-46;o__CAIMUX01;f__CAIMUX01;g__CAIMUX01;s__	100	1.74	0.67	177253	6145577	6.04047
MAG57	K06138	pqqD	Inorganic P solubilization		d__Bacteria;Eisenbacteria;c__RBG-16-71-46;o__CAIMUX01;f__CAIMUX01;g__CAIMUX01;s__	100	1.74	0.67	177253	6145577	6.04047
MAG57	K01507	ppa	Inorganic P solubilization (Intracellular)		d__Bacteria;Eisenbacteria;c__RBG-16-71-46;o__CAIMUX01;f__CAIMUX01;g__CAIMUX01;s__	100	1.74	0.67	177253	6145577	6.04047
MAG58	K06138	pqqD	Inorganic P solubilization		d__Bacteria;Krumholzibacteriota;c__Krumholzibacteriia;o__LZORAL124-64-63;f__LZORAL124-64-63;g__CALMJK01;s__	73.96	2.15	0.7	6873	2988133	3.92607
MAG58	K01524	ppx	Inorganic P solubilization (Intracellular)		d__Bacteria;Krumholzibacteriota;c__Krumholzibacteriia;o__LZORAL124-64-63;f__LZORAL124-64-63;g__CALMJK01;s__	73.96	2.15	0.7	6873	2988133	3.92607
MAG58	K02038	pstA	Inorganic phosphate transportation		d__Bacteria;Krumholzibacteriota;c__Krumholzibacteriia;o__LZORAL124-64-63;f__LZORAL124-64-63;g__CALMJK01;s__	73.96	2.15	0.7	6873	2988133	3.92607
MAG58	K03306	pit	Inorganic phosphate transportation		d__Bacteria;Krumholzibacteriota;c__Krumholzibacteriia;o__LZORAL124-64-63;f__LZORAL124-64-63;g__CALMJK01;s__	73.96	2.15	0.7	6873	2988133	3.92607
MAG58	K02036	pstB	Inorganic phosphate transportation		d__Bacteria;Krumholzibacteriota;c__Krumholzibacteriia;o__LZORAL124-64-63;f__LZORAL124-64-63;g__CALMJK01;s__	73.96	2.15	0.7	6873	2988133	3.92607
MAG58	K02037	pstC	Inorganic phosphate transportation		d__Bacteria;Krumholzibacteriota;c__Krumholzibacteriia;o__LZORAL124-64-63;f__LZORAL124-64-63;g__CALMJK01;s__	73.96	2.15	0.7	6873	2988133	3.92607
MAG58	K00937	ppk1	Phosphate accumulation		d__Bacteria;Krumholzibacteriota;c__Krumholzibacteriia;o__LZORAL124-64-63;f__LZORAL124-64-63;g__CALMJK01;s__	73.96	2.15	0.7	6873	2988133	3.92607
MAG58	K22468	ppk2	Phosphate accumulation		d__Bacteria;Krumholzibacteriota;c__Krumholzibacteriia;o__LZORAL124-64-63;f__LZORAL124-64-63;g__CALMJK01;s__	73.96	2.15	0.7	6873	2988133	3.92607
MAG58	K06217	phoH	Negative regulator for the Pi-responsive		d__Bacteria;Krumholzibacteriota;c__Krumholzibacteriia;o__LZORAL124-64-63;f__LZORAL124-64-63;g__CALMJK01;s__	73.96	2.15	0.7	6873	2988133	3.92607
MAG58	K07175	phoH2	Phosphate starvation response regulation		d__Bacteria;Krumholzibacteriota;c__Krumholzibacteriia;o__LZORAL124-64-63;f__LZORAL124-64-63;g__CALMJK01;s__	73.96	2.15	0.7	6873	2988133	3.92607
MAG59	K06138	pqqD	Inorganic P solubilization		d__Bacteria;Krumholzibacteriota;c__Krumholzibacteriia;o__LZORAL124-64-63;f__LZORAL124-64-63;g__CAINDZ01;s__	90.74	3.07	0.67	18399	4692633	5.00227
MAG59	K22468	ppk2	Phosphate accumulation		d__Bacteria;Krumholzibacteriota;c__Krumholzibacteriia;o__LZORAL124-64-63;f__LZORAL124-64-63;g__CAINDZ01;s__	90.74	3.07	0.67	18399	4692633	5.00227
MAG59	K01113	phoD	Organic P mineralization		d__Bacteria;Krumholzibacteriota;c__Krumholzibacteriia;o__LZORAL124-64-63;f__LZORAL124-64-63;g__CAINDZ01;s__	90.74	3.07	0.67	18399	4692633	5.00227
MAG59	K03306	pit	Inorganic phosphate transportation		d__Bacteria;Krumholzibacteriota;c__Krumholzibacteriia;o__LZORAL124-64-63;f__LZORAL124-64-63;g__CAINDZ01;s__	90.74	3.07	0.67	18399	4692633	5.00227
MAG59	K01524	ppx	Inorganic P solubilization (Intracellular)		d__Bacteria;Krumholzibacteriota;c__Krumholzibacteriia;o__LZORAL124-64-63;f__LZORAL124-64-63;g__CAINDZ01;s__	90.74	3.07	0.67	18399	4692633	5.00227
MAG59	K00937	ppk1	Phosphate accumulation		d__Bacteria;Krumholzibacteriota;c__Krumholzibacteriia;o__LZORAL124-64-63;f__LZORAL124-64-63;g__CAINDZ01;s__	90.74	3.07	0.67	18399	4692633	5.00227
MAG59	K02040	pstS	Inorganic phosphate transportation		d__Bacteria;Krumholzibacteriota;c__Krumholzibacteriia;o__LZORAL124-64-63;f__LZORAL124-64-63;g__CAINDZ01;s__	90.74	3.07	0.67	18399	4692633	5.00227
MAG59	K06217	phoH	Negative regulator for the Pi-responsive		d__Bacteria;Krumholzibacteriota;c__Krumholzibacteriia;o__LZORAL124-64-63;f__LZORAL124-64-63;g__CAINDZ01;s__	90.74	3.07	0.67	18399	4692633	5.00227
MAG59	K07175	phoH2	Phosphate starvation response regulation		d__Bacteria;Krumholzibacteriota;c__Krumholzibacteriia;o__LZORAL124-64-63;f__LZORAL124-64-63;g__CAINDZ01;s__	90.74	3.07	0.67	18399	4692633	5.00227
MAG59	K02038	pstA	Inorganic phosphate transportation		d__Bacteria;Krumholzibacteriota;c__Krumholzibacteriia;o__LZORAL124-64-63;f__LZORAL124-64-63;g__CAINDZ01;s__	90.74	3.07	0.67	18399	4692633	5.00227
MAG59	K02036	pstB	Inorganic phosphate transportation		d__Bacteria;Krumholzibacteriota;c__Krumholzibacteriia;o__LZORAL124-64-63;f__LZORAL124-64-63;g__CAINDZ01;s__	90.74	3.07	0.67	18399	4692633	5.00227
MAG59	K01507	ppa	Inorganic P solubilization (Intracellular)		d__Bacteria;Krumholzibacteriota;c__Krumholzibacteriia;o__LZORAL124-64-63;f__LZORAL124-64-63;g__CAINDZ01;s__	90.74	3.07	0.67	18399	4692633	5.00227
MAG59	K01077	phoA	Organic P mineralization		d__Bacteria;Krumholzibacteriota;c__Krumholzibacteriia;o__LZORAL124-64-63;f__LZORAL124-64-63;g__CAINDZ01;s__	90.74	3.07	0.67	18399	4692633	5.00227
MAG59	K02037	pstC	Inorganic phosphate transportation		d__Bacteria;Krumholzibacteriota;c__Krumholzibacteriia;o__LZORAL124-64-63;f__LZORAL124-64-63;g__CAINDZ01;s__	90.74	3.07	0.67	18399	4692633	5.00227
MAG60	K01507	ppa	Inorganic P solubilization (Intracellular)		d__Bacteria;Zixibacteria;c__MSB-5A5;o__GN15;f__FEB-12;g__JAADHM01;s__	62.49	8.75	0.53	1429	1517284	2.12982
MAG60	K02040	pstS	Inorganic phosphate transportation		d__Bacteria;Zixibacteria;c__MSB-5A5;o__GN15;f__FEB-12;g__JAADHM01;s__	62.49	8.75	0.53	1429	1517284	2.12982
MAG60	K02037	pstC	Inorganic phosphate transportation		d__Bacteria;Zixibacteria;c__MSB-5A5;o__GN15;f__FEB-12;g__JAADHM01;s__	62.49	8.75	0.53	1429	1517284	2.12982
MAG60	K06217	phoH	Negative regulator for the Pi-responsive		d__Bacteria;Zixibacteria;c__MSB-5A5;o__GN15;f__FEB-12;g__JAADHM01;s__	62.49	8.75	0.53	1429	1517284	2.12982
MAG61	K03306	pit	Inorganic phosphate transportation		d__Bacteria;Zixibacteria;c__MSB-5A5;o__GN15;f__PGXB01;g__;s__	86.09	5.63	0.46	3920	2620162	2.8567
MAG61	K02037	pstC	Inorganic phosphate transportation		d__Bacteria;Zixibacteria;c__MSB-5A5;o__GN15;f__PGXB01;g__;s__	86.09	5.63	0.46	3920	2620162	2.8567
MAG61	K06217	phoH	Negative regulator for the Pi-responsive		d__Bacteria;Zixibacteria;c__MSB-5A5;o__GN15;f__PGXB01;g__;s__	86.09	5.63	0.46	3920	2620162	2.8567
MAG61	K02038	pstA	Inorganic phosphate transportation		d__Bacteria;Zixibacteria;c__MSB-5A5;o__GN15;f__PGXB01;g__;s__	86.09	5.63	0.46	3920	2620162	2.8567
MAG61	K02036	pstB	Inorganic phosphate transportation		d__Bacteria;Zixibacteria;c__MSB-5A5;o__GN15;f__PGXB01;g__;s__	86.09	5.63	0.46	3920	2620162	2.8567
MAG62	K02036	pstB	Inorganic phosphate transportation		d__Bacteria;Edwardsbacteria;c__AC1;o__AC1;f__EtOH8;g__UBA5202;s__	79.17	4.19	0.56	2073	1810418	2.17181
MAG62	K02038	pstA	Inorganic phosphate transportation		d__Bacteria;Edwardsbacteria;c__AC1;o__AC1;f__EtOH8;g__UBA5202;s__	79.17	4.19	0.56	2073	1810418	2.17181
MAG62	K06217	phoH	Negative regulator for the Pi-responsive		d__Bacteria;Edwardsbacteria;c__AC1;o__AC1;f__EtOH8;g__UBA5202;s__	79.17	4.19	0.56	2073	1810418	2.17181
MAG62	K02037	pstC	Inorganic phosphate transportation		d__Bacteria;Edwardsbacteria;c__AC1;o__AC1;f__EtOH8;g__UBA5202;s__	79.17	4.19	0.56	2073	1810418	2.17181
MAG62	K02040	pstS	Inorganic phosphate transportation		d__Bacteria;Edwardsbacteria;c__AC1;o__AC1;f__EtOH8;g__UBA5202;s__	79.17	4.19	0.56	2073	1810418	2.17181
MAG62	K03306	pit	Inorganic phosphate transportation		d__Bacteria;Edwardsbacteria;c__AC1;o__AC1;f__EtOH8;g__UBA5202;s__	79.17	4.19	0.56	2073	1810418	2.17181
MAG62	K01524	ppx	Inorganic P solubilization (Intracellular)		d__Bacteria;Edwardsbacteria;c__AC1;o__AC1;f__EtOH8;g__UBA5202;s__	79.17	4.19	0.56	2073	1810418	2.17181
MAG63	K06217	phoH	Negative regulator for the Pi-responsive		d__Bacteria;Edwardsbacteria;c__AC1;o__AC1;f__EtOH8;g__UBA2226;s__	50.12	5.88	0.5	1562	1389499	2.48125
MAG63	K03306	pit	Inorganic phosphate transportation		d__Bacteria;Edwardsbacteria;c__AC1;o__AC1;f__EtOH8;g__UBA2226;s__	50.12	5.88	0.5	1562	1389499	2.48125
MAG63	K02036	pstB	Inorganic phosphate transportation		d__Bacteria;Edwardsbacteria;c__AC1;o__AC1;f__EtOH8;g__UBA2226;s__	50.12	5.88	0.5	1562	1389499	2.48125
MAG63	K02040	pstS	Inorganic phosphate transportation		d__Bacteria;Edwardsbacteria;c__AC1;o__AC1;f__EtOH8;g__UBA2226;s__	50.12	5.88	0.5	1562	1389499	2.48125
MAG64	K03306	pit	Inorganic phosphate transportation		d__Bacteria;Omnitrophota;c__Koll11;o__Gygaellales;f__Profunditerraquicolaceae;g__JAPLLW01;s__	79.11	1.52	0.44	4509	1140769	1.41482
MAG64	K06217	phoH	Negative regulator for the Pi-responsive		d__Bacteria;Omnitrophota;c__Koll11;o__Gygaellales;f__Profunditerraquicolaceae;g__JAPLLW01;s__	79.11	1.52	0.44	4509	1140769	1.41482
MAG64	K02036	pstB	Inorganic phosphate transportation		d__Bacteria;Omnitrophota;c__Koll11;o__Gygaellales;f__Profunditerraquicolaceae;g__JAPLLW01;s__	79.11	1.52	0.44	4509	1140769	1.41482
MAG64	K02038	pstA	Inorganic phosphate transportation		d__Bacteria;Omnitrophota;c__Koll11;o__Gygaellales;f__Profunditerraquicolaceae;g__JAPLLW01;s__	79.11	1.52	0.44	4509	1140769	1.41482
MAG64	K02037	pstC	Inorganic phosphate transportation		d__Bacteria;Omnitrophota;c__Koll11;o__Gygaellales;f__Profunditerraquicolaceae;g__JAPLLW01;s__	79.11	1.52	0.44	4509	1140769	1.41482
MAG65	K02040	pstS	Inorganic phosphate transportation		d__Bacteria;Omnitrophota;c__Koll11;o__2-01-FULL-45-10;f__2-01-FULL-45-10;g__JAPLMF01;s__	97.26	0.4	0.48	32457	1540955	1.57788
MAG65	K02037	pstC	Inorganic phosphate transportation		d__Bacteria;Omnitrophota;c__Koll11;o__2-01-FULL-45-10;f__2-01-FULL-45-10;g__JAPLMF01;s__	97.26	0.4	0.48	32457	1540955	1.57788
MAG65	K02038	pstA	Inorganic phosphate transportation		d__Bacteria;Omnitrophota;c__Koll11;o__2-01-FULL-45-10;f__2-01-FULL-45-10;g__JAPLMF01;s__	97.26	0.4	0.48	32457	1540955	1.57788
MAG65	K02036	pstB	Inorganic phosphate transportation		d__Bacteria;Omnitrophota;c__Koll11;o__2-01-FULL-45-10;f__2-01-FULL-45-10;g__JAPLMF01;s__	97.26	0.4	0.48	32457	1540955	1.57788
MAG65	K06138	pqqD	Inorganic P solubilization		d__Bacteria;Omnitrophota;c__Koll11;o__2-01-FULL-45-10;f__2-01-FULL-45-10;g__JAPLMF01;s__	97.26	0.4	0.48	32457	1540955	1.57788
MAG65	K03306	pit	Inorganic phosphate transportation		d__Bacteria;Omnitrophota;c__Koll11;o__2-01-FULL-45-10;f__2-01-FULL-45-10;g__JAPLMF01;s__	97.26	0.4	0.48	32457	1540955	1.57788
MAG66	K06217	phoH	Negative regulator for the Pi-responsive		d__Bacteria;Omnitrophota;c__Omnitrophia;o__Omnitrophales;f__Aquincolibacteriaceae;g__Aquincolibacterium;s__	92.06	3.14	0.53	7224	1977056	2.07674
MAG66	K03306	pit	Inorganic phosphate transportation		d__Bacteria;Omnitrophota;c__Omnitrophia;o__Omnitrophales;f__Aquincolibacteriaceae;g__Aquincolibacterium;s__	92.06	3.14	0.53	7224	1977056	2.07674
MAG66	K02040	pstS	Inorganic phosphate transportation		d__Bacteria;Omnitrophota;c__Omnitrophia;o__Omnitrophales;f__Aquincolibacteriaceae;g__Aquincolibacterium;s__	92.06	3.14	0.53	7224	1977056	2.07674
MAG66	K02037	pstC	Inorganic phosphate transportation		d__Bacteria;Omnitrophota;c__Omnitrophia;o__Omnitrophales;f__Aquincolibacteriaceae;g__Aquincolibacterium;s__	92.06	3.14	0.53	7224	1977056	2.07674
MAG66	K02038	pstA	Inorganic phosphate transportation		d__Bacteria;Omnitrophota;c__Omnitrophia;o__Omnitrophales;f__Aquincolibacteriaceae;g__Aquincolibacterium;s__	92.06	3.14	0.53	7224	1977056	2.07674
MAG66	K02036	pstB	Inorganic phosphate transportation		d__Bacteria;Omnitrophota;c__Omnitrophia;o__Omnitrophales;f__Aquincolibacteriaceae;g__Aquincolibacterium;s__	92.06	3.14	0.53	7224	1977056	2.07674
MAG67	K07093	phoX	Organic P mineralization		d__Bacteria;Pseudomonadota;c__Gammaproteobacteria;o__Beggiatoales;f__Beggiatoaceae;g__Thioploca;s__	55.11	4.92	0.39	1431	2170655	3.61595
MAG67	K02036	pstB	Inorganic phosphate transportation		d__Bacteria;Pseudomonadota;c__Gammaproteobacteria;o__Beggiatoales;f__Beggiatoaceae;g__Thioploca;s__	55.11	4.92	0.39	1431	2170655	3.61595
MAG67	K01507	ppa	Inorganic P solubilization (Intracellular)		d__Bacteria;Pseudomonadota;c__Gammaproteobacteria;o__Beggiatoales;f__Beggiatoaceae;g__Thioploca;s__	55.11	4.92	0.39	1431	2170655	3.61595
MAG67	K02037	pstC	Inorganic phosphate transportation		d__Bacteria;Pseudomonadota;c__Gammaproteobacteria;o__Beggiatoales;f__Beggiatoaceae;g__Thioploca;s__	55.11	4.92	0.39	1431	2170655	3.61595
MAG68	K02040	pstS	Inorganic phosphate transportation		d__Bacteria;Pseudomonadota;c__Gammaproteobacteria;o__Beggiatoales;f__Beggiatoaceae;g__Thioploca;s__	99.49	0.51	0.41	10913	5036533	5.03653
MAG68	K00937	ppk1	Phosphate accumulation		d__Bacteria;Pseudomonadota;c__Gammaproteobacteria;o__Beggiatoales;f__Beggiatoaceae;g__Thioploca;s__	99.49	0.51	0.41	10913	5036533	5.03653
MAG68	K01083	phy	Organic P mineralization		d__Bacteria;Pseudomonadota;c__Gammaproteobacteria;o__Beggiatoales;f__Beggiatoaceae;g__Thioploca;s__	99.49	0.51	0.41	10913	5036533	5.03653
MAG68	K06217	phoH	Negative regulator for the Pi-responsive		d__Bacteria;Pseudomonadota;c__Gammaproteobacteria;o__Beggiatoales;f__Beggiatoaceae;g__Thioploca;s__	99.49	0.51	0.41	10913	5036533	5.03653
MAG68	K01524	ppx	Inorganic P solubilization (Intracellular)		d__Bacteria;Pseudomonadota;c__Gammaproteobacteria;o__Beggiatoales;f__Beggiatoaceae;g__Thioploca;s__	99.49	0.51	0.41	10913	5036533	5.03653
MAG68	K02037	pstC	Inorganic phosphate transportation		d__Bacteria;Pseudomonadota;c__Gammaproteobacteria;o__Beggiatoales;f__Beggiatoaceae;g__Thioploca;s__	99.49	0.51	0.41	10913	5036533	5.03653
MAG68	K02038	pstA	Inorganic phosphate transportation		d__Bacteria;Pseudomonadota;c__Gammaproteobacteria;o__Beggiatoales;f__Beggiatoaceae;g__Thioploca;s__	99.49	0.51	0.41	10913	5036533	5.03653
MAG68	K07093	phoX	Organic P mineralization		d__Bacteria;Pseudomonadota;c__Gammaproteobacteria;o__Beggiatoales;f__Beggiatoaceae;g__Thioploca;s__	99.49	0.51	0.41	10913	5036533	5.03653
MAG68	K07175	phoH2	Phosphate starvation response regulation		d__Bacteria;Pseudomonadota;c__Gammaproteobacteria;o__Beggiatoales;f__Beggiatoaceae;g__Thioploca;s__	99.49	0.51	0.41	10913	5036533	5.03653
MAG68	K02036	pstB	Inorganic phosphate transportation		d__Bacteria;Pseudomonadota;c__Gammaproteobacteria;o__Beggiatoales;f__Beggiatoaceae;g__Thioploca;s__	99.49	0.51	0.41	10913	5036533	5.03653
MAG69	K07175	phoH2	Phosphate starvation response regulation		d__Bacteria;Pseudomonadota;c__Gammaproteobacteria;o__Beggiatoales;f__Beggiatoaceae;g__;s__	88.28	1.88	0.42	2605	3390206	3.76021
MAG69	K02040	pstS	Inorganic phosphate transportation		d__Bacteria;Pseudomonadota;c__Gammaproteobacteria;o__Beggiatoales;f__Beggiatoaceae;g__;s__	88.28	1.88	0.42	2605	3390206	3.76021
MAG69	K02038	pstA	Inorganic phosphate transportation		d__Bacteria;Pseudomonadota;c__Gammaproteobacteria;o__Beggiatoales;f__Beggiatoaceae;g__;s__	88.28	1.88	0.42	2605	3390206	3.76021
MAG69	K02036	pstB	Inorganic phosphate transportation		d__Bacteria;Pseudomonadota;c__Gammaproteobacteria;o__Beggiatoales;f__Beggiatoaceae;g__;s__	88.28	1.88	0.42	2605	3390206	3.76021
MAG69	K01083	phy	Organic P mineralization		d__Bacteria;Pseudomonadota;c__Gammaproteobacteria;o__Beggiatoales;f__Beggiatoaceae;g__;s__	88.28	1.88	0.42	2605	3390206	3.76021
MAG69	K00937	ppk1	Phosphate accumulation		d__Bacteria;Pseudomonadota;c__Gammaproteobacteria;o__Beggiatoales;f__Beggiatoaceae;g__;s__	88.28	1.88	0.42	2605	3390206	3.76021
MAG69	K06217	phoH	Negative regulator for the Pi-responsive		d__Bacteria;Pseudomonadota;c__Gammaproteobacteria;o__Beggiatoales;f__Beggiatoaceae;g__;s__	88.28	1.88	0.42	2605	3390206	3.76021
MAG70	K06217	phoH	Negative regulator for the Pi-responsive		d__Bacteria;Pseudomonadota;c__Gammaproteobacteria;o__Beggiatoales;f__Beggiatoaceae;g__;s__	78.76	2.24	0.41	2783	3497125	4.31744
MAG70	K02037	pstC	Inorganic phosphate transportation		d__Bacteria;Pseudomonadota;c__Gammaproteobacteria;o__Beggiatoales;f__Beggiatoaceae;g__;s__	78.76	2.24	0.41	2783	3497125	4.31744
MAG70	K00937	ppk1	Phosphate accumulation		d__Bacteria;Pseudomonadota;c__Gammaproteobacteria;o__Beggiatoales;f__Beggiatoaceae;g__;s__	78.76	2.24	0.41	2783	3497125	4.31744
MAG70	K07175	phoH2	Phosphate starvation response regulation		d__Bacteria;Pseudomonadota;c__Gammaproteobacteria;o__Beggiatoales;f__Beggiatoaceae;g__;s__	78.76	2.24	0.41	2783	3497125	4.31744
MAG70	K02040	pstS	Inorganic phosphate transportation		d__Bacteria;Pseudomonadota;c__Gammaproteobacteria;o__Beggiatoales;f__Beggiatoaceae;g__;s__	78.76	2.24	0.41	2783	3497125	4.31744
MAG70	K01083	phy	Organic P mineralization		d__Bacteria;Pseudomonadota;c__Gammaproteobacteria;o__Beggiatoales;f__Beggiatoaceae;g__;s__	78.76	2.24	0.41	2783	3497125	4.31744
MAG70	K01113	phoD	Organic P mineralization		d__Bacteria;Pseudomonadota;c__Gammaproteobacteria;o__Beggiatoales;f__Beggiatoaceae;g__;s__	78.76	2.24	0.41	2783	3497125	4.31744
MAG71	K01524	ppx	Inorganic P solubilization (Intracellular)		d__Bacteria;Pseudomonadota;c__Gammaproteobacteria;o__Methylococcales;f__Methylomonadaceae;g__;s__	53.63	7.58	0.51	1313	2363735	3.86168
MAG71	K03306	pit	Inorganic phosphate transportation		d__Bacteria;Pseudomonadota;c__Gammaproteobacteria;o__Methylococcales;f__Methylomonadaceae;g__;s__	53.63	7.58	0.51	1313	2363735	3.86168
MAG71	K07175	phoH2	Phosphate starvation response regulation		d__Bacteria;Pseudomonadota;c__Gammaproteobacteria;o__Methylococcales;f__Methylomonadaceae;g__;s__	53.63	7.58	0.51	1313	2363735	3.86168
MAG71	K02040	pstS	Inorganic phosphate transportation		d__Bacteria;Pseudomonadota;c__Gammaproteobacteria;o__Methylococcales;f__Methylomonadaceae;g__;s__	53.63	7.58	0.51	1313	2363735	3.86168
MAG71	K01113	phoD	Organic P mineralization		d__Bacteria;Pseudomonadota;c__Gammaproteobacteria;o__Methylococcales;f__Methylomonadaceae;g__;s__	53.63	7.58	0.51	1313	2363735	3.86168
MAG71	K06136	pqqB	Inorganic P solubilization		d__Bacteria;Pseudomonadota;c__Gammaproteobacteria;o__Methylococcales;f__Methylomonadaceae;g__;s__	53.63	7.58	0.51	1313	2363735	3.86168
MAG71	K06137	pqqC	Inorganic P solubilization		d__Bacteria;Pseudomonadota;c__Gammaproteobacteria;o__Methylococcales;f__Methylomonadaceae;g__;s__	53.63	7.58	0.51	1313	2363735	3.86168
MAG71	K06217	phoH	Negative regulator for the Pi-responsive		d__Bacteria;Pseudomonadota;c__Gammaproteobacteria;o__Methylococcales;f__Methylomonadaceae;g__;s__	53.63	7.58	0.51	1313	2363735	3.86168
MAG72	K07175	phoH2	Phosphate starvation response regulation		d__Bacteria;Pseudomonadota;c__Gammaproteobacteria;o__Xanthomonadales;f__Xanthomonadaceae;g__Arenimonas;s__	54.82	2.94	0.52	1598	1323440	2.29127
MAG72	K22468	ppk2	Phosphate accumulation		d__Bacteria;Pseudomonadota;c__Gammaproteobacteria;o__Xanthomonadales;f__Xanthomonadaceae;g__Arenimonas;s__	54.82	2.94	0.52	1598	1323440	2.29127
MAG72	K01077	phoA	Organic P mineralization		d__Bacteria;Pseudomonadota;c__Gammaproteobacteria;o__Xanthomonadales;f__Xanthomonadaceae;g__Arenimonas;s__	54.82	2.94	0.52	1598	1323440	2.29127
MAG72	K00937	ppk1	Phosphate accumulation		d__Bacteria;Pseudomonadota;c__Gammaproteobacteria;o__Xanthomonadales;f__Xanthomonadaceae;g__Arenimonas;s__	54.82	2.94	0.52	1598	1323440	2.29127
MAG72	K01524	ppx	Inorganic P solubilization (Intracellular)		d__Bacteria;Pseudomonadota;c__Gammaproteobacteria;o__Xanthomonadales;f__Xanthomonadaceae;g__Arenimonas;s__	54.82	2.94	0.52	1598	1323440	2.29127
MAG72	K06136	pqqB	Inorganic P solubilization		d__Bacteria;Pseudomonadota;c__Gammaproteobacteria;o__Xanthomonadales;f__Xanthomonadaceae;g__Arenimonas;s__	54.82	2.94	0.52	1598	1323440	2.29127
MAG73	K00937	ppk1	Phosphate accumulation		d__Bacteria;Pseudomonadota;c__Gammaproteobacteria;o__JAKDMP01;f__;g__;s__	53.38	6.74	0.65	1303	2572137	4.27834
MAG73	K06135	pqqA	Inorganic P solubilization		d__Bacteria;Pseudomonadota;c__Gammaproteobacteria;o__JAKDMP01;f__;g__;s__	53.38	6.74	0.65	1303	2572137	4.27834
MAG73	K06136	pqqB	Inorganic P solubilization		d__Bacteria;Pseudomonadota;c__Gammaproteobacteria;o__JAKDMP01;f__;g__;s__	53.38	6.74	0.65	1303	2572137	4.27834
MAG73	K02040	pstS	Inorganic phosphate transportation		d__Bacteria;Pseudomonadota;c__Gammaproteobacteria;o__JAKDMP01;f__;g__;s__	53.38	6.74	0.65	1303	2572137	4.27834
MAG73	K07175	phoH2	Phosphate starvation response regulation		d__Bacteria;Pseudomonadota;c__Gammaproteobacteria;o__JAKDMP01;f__;g__;s__	53.38	6.74	0.65	1303	2572137	4.27834
MAG73	K02037	pstC	Inorganic phosphate transportation		d__Bacteria;Pseudomonadota;c__Gammaproteobacteria;o__JAKDMP01;f__;g__;s__	53.38	6.74	0.65	1303	2572137	4.27834
MAG73	K02038	pstA	Inorganic phosphate transportation		d__Bacteria;Pseudomonadota;c__Gammaproteobacteria;o__JAKDMP01;f__;g__;s__	53.38	6.74	0.65	1303	2572137	4.27834
MAG74	K00937	ppk1	Phosphate accumulation		d__Bacteria;Pseudomonadota;c__Gammaproteobacteria;o__GCA-2729495;f__GCA-2729495;g__GCA-2729495;s__	59.66	8.26	0.58	1547	2331194	3.43226
MAG74	K01524	ppx	Inorganic P solubilization (Intracellular)		d__Bacteria;Pseudomonadota;c__Gammaproteobacteria;o__GCA-2729495;f__GCA-2729495;g__GCA-2729495;s__	59.66	8.26	0.58	1547	2331194	3.43226
MAG74	K02037	pstC	Inorganic phosphate transportation		d__Bacteria;Pseudomonadota;c__Gammaproteobacteria;o__GCA-2729495;f__GCA-2729495;g__GCA-2729495;s__	59.66	8.26	0.58	1547	2331194	3.43226
MAG74	K02038	pstA	Inorganic phosphate transportation		d__Bacteria;Pseudomonadota;c__Gammaproteobacteria;o__GCA-2729495;f__GCA-2729495;g__GCA-2729495;s__	59.66	8.26	0.58	1547	2331194	3.43226
MAG74	K02036	pstB	Inorganic phosphate transportation		d__Bacteria;Pseudomonadota;c__Gammaproteobacteria;o__GCA-2729495;f__GCA-2729495;g__GCA-2729495;s__	59.66	8.26	0.58	1547	2331194	3.43226
MAG74	K06137	pqqC	Inorganic P solubilization		d__Bacteria;Pseudomonadota;c__Gammaproteobacteria;o__GCA-2729495;f__GCA-2729495;g__GCA-2729495;s__	59.66	8.26	0.58	1547	2331194	3.43226
MAG74	K03306	pit	Inorganic phosphate transportation		d__Bacteria;Pseudomonadota;c__Gammaproteobacteria;o__GCA-2729495;f__GCA-2729495;g__GCA-2729495;s__	59.66	8.26	0.58	1547	2331194	3.43226
MAG74	K06217	phoH	Negative regulator for the Pi-responsive		d__Bacteria;Pseudomonadota;c__Gammaproteobacteria;o__GCA-2729495;f__GCA-2729495;g__GCA-2729495;s__	59.66	8.26	0.58	1547	2331194	3.43226
MAG75	K22468	ppk2	Phosphate accumulation		d__Bacteria;Pseudomonadota;c__Gammaproteobacteria;o__Burkholderiales;f__Burkholderiaceae;g__JAEUPI01;s__	62.87	1.99	0.7	3228	2128600	3.28184
MAG75	K07093	phoX	Organic P mineralization		d__Bacteria;Pseudomonadota;c__Gammaproteobacteria;o__Burkholderiales;f__Burkholderiaceae;g__JAEUPI01;s__	62.87	1.99	0.7	3228	2128600	3.28184
MAG75	K06217	phoH	Negative regulator for the Pi-responsive		d__Bacteria;Pseudomonadota;c__Gammaproteobacteria;o__Burkholderiales;f__Burkholderiaceae;g__JAEUPI01;s__	62.87	1.99	0.7	3228	2128600	3.28184
MAG75	K07175	phoH2	Phosphate starvation response regulation		d__Bacteria;Pseudomonadota;c__Gammaproteobacteria;o__Burkholderiales;f__Burkholderiaceae;g__JAEUPI01;s__	62.87	1.99	0.7	3228	2128600	3.28184
MAG75	K01113	phoD	Organic P mineralization		d__Bacteria;Pseudomonadota;c__Gammaproteobacteria;o__Burkholderiales;f__Burkholderiaceae;g__JAEUPI01;s__	62.87	1.99	0.7	3228	2128600	3.28184
MAG75	K01524	ppx	Inorganic P solubilization (Intracellular)		d__Bacteria;Pseudomonadota;c__Gammaproteobacteria;o__Burkholderiales;f__Burkholderiaceae;g__JAEUPI01;s__	62.87	1.99	0.7	3228	2128600	3.28184
MAG76	K01524	ppx	Inorganic P solubilization (Intracellular)		d__Bacteria;Pseudomonadota;c__Gammaproteobacteria;o__Burkholderiales;f__Burkholderiaceae;g__CADEEN01;s__	55.47	8.53	0.68	2893	2234085	3.49076
MAG76	K22468	ppk2	Phosphate accumulation		d__Bacteria;Pseudomonadota;c__Gammaproteobacteria;o__Burkholderiales;f__Burkholderiaceae;g__CADEEN01;s__	55.47	8.53	0.68	2893	2234085	3.49076
MAG76	K01507	ppa	Inorganic P solubilization (Intracellular)		d__Bacteria;Pseudomonadota;c__Gammaproteobacteria;o__Burkholderiales;f__Burkholderiaceae;g__CADEEN01;s__	55.47	8.53	0.68	2893	2234085	3.49076
MAG76	K00937	ppk1	Phosphate accumulation		d__Bacteria;Pseudomonadota;c__Gammaproteobacteria;o__Burkholderiales;f__Burkholderiaceae;g__CADEEN01;s__	55.47	8.53	0.68	2893	2234085	3.49076
MAG76	K06217	phoH	Negative regulator for the Pi-responsive		d__Bacteria;Pseudomonadota;c__Gammaproteobacteria;o__Burkholderiales;f__Burkholderiaceae;g__CADEEN01;s__	55.47	8.53	0.68	2893	2234085	3.49076
MAG76	K07175	phoH2	Phosphate starvation response regulation		d__Bacteria;Pseudomonadota;c__Gammaproteobacteria;o__Burkholderiales;f__Burkholderiaceae;g__CADEEN01;s__	55.47	8.53	0.68	2893	2234085	3.49076
MAG77	K00937	ppk1	Phosphate accumulation		d__Bacteria;Pseudomonadota;c__Gammaproteobacteria;o__Burkholderiales;f__Burkholderiaceae;g__JAEUPI01;s__	53.54	7.04	0.69	2313	2193011	3.62002
MAG77	K02036	pstB	Inorganic phosphate transportation		d__Bacteria;Pseudomonadota;c__Gammaproteobacteria;o__Burkholderiales;f__Burkholderiaceae;g__JAEUPI01;s__	53.54	7.04	0.69	2313	2193011	3.62002
MAG77	K07175	phoH2	Phosphate starvation response regulation		d__Bacteria;Pseudomonadota;c__Gammaproteobacteria;o__Burkholderiales;f__Burkholderiaceae;g__JAEUPI01;s__	53.54	7.04	0.69	2313	2193011	3.62002
MAG77	K22468	ppk2	Phosphate accumulation		d__Bacteria;Pseudomonadota;c__Gammaproteobacteria;o__Burkholderiales;f__Burkholderiaceae;g__JAEUPI01;s__	53.54	7.04	0.69	2313	2193011	3.62002
MAG77	K02040	pstS	Inorganic phosphate transportation		d__Bacteria;Pseudomonadota;c__Gammaproteobacteria;o__Burkholderiales;f__Burkholderiaceae;g__JAEUPI01;s__	53.54	7.04	0.69	2313	2193011	3.62002
MAG77	K01524	ppx	Inorganic P solubilization (Intracellular)		d__Bacteria;Pseudomonadota;c__Gammaproteobacteria;o__Burkholderiales;f__Burkholderiaceae;g__JAEUPI01;s__	53.54	7.04	0.69	2313	2193011	3.62002
MAG77	K06217	phoH	Negative regulator for the Pi-responsive		d__Bacteria;Pseudomonadota;c__Gammaproteobacteria;o__Burkholderiales;f__Burkholderiaceae;g__JAEUPI01;s__	53.54	7.04	0.69	2313	2193011	3.62002
MAG78	K03306	pit	Inorganic phosphate transportation		d__Bacteria;Pseudomonadota;c__Gammaproteobacteria;o__Burkholderiales;f__Rhodocyclaceae;g__Azonexus;s__	60.45	7.56	0.63	2745	2160463	3.17668
MAG78	K01524	ppx	Inorganic P solubilization (Intracellular)		d__Bacteria;Pseudomonadota;c__Gammaproteobacteria;o__Burkholderiales;f__Rhodocyclaceae;g__Azonexus;s__	60.45	7.56	0.63	2745	2160463	3.17668
MAG78	K22468	ppk2	Phosphate accumulation		d__Bacteria;Pseudomonadota;c__Gammaproteobacteria;o__Burkholderiales;f__Rhodocyclaceae;g__Azonexus;s__	60.45	7.56	0.63	2745	2160463	3.17668
MAG78	K07175	phoH2	Phosphate starvation response regulation		d__Bacteria;Pseudomonadota;c__Gammaproteobacteria;o__Burkholderiales;f__Rhodocyclaceae;g__Azonexus;s__	60.45	7.56	0.63	2745	2160463	3.17668
MAG78	K01113	phoD	Organic P mineralization		d__Bacteria;Pseudomonadota;c__Gammaproteobacteria;o__Burkholderiales;f__Rhodocyclaceae;g__Azonexus;s__	60.45	7.56	0.63	2745	2160463	3.17668
MAG78	K06217	phoH	Negative regulator for the Pi-responsive		d__Bacteria;Pseudomonadota;c__Gammaproteobacteria;o__Burkholderiales;f__Rhodocyclaceae;g__Azonexus;s__	60.45	7.56	0.63	2745	2160463	3.17668
MAG78	K02038	pstA	Inorganic phosphate transportation		d__Bacteria;Pseudomonadota;c__Gammaproteobacteria;o__Burkholderiales;f__Rhodocyclaceae;g__Azonexus;s__	60.45	7.56	0.63	2745	2160463	3.17668
MAG78	K02037	pstC	Inorganic phosphate transportation		d__Bacteria;Pseudomonadota;c__Gammaproteobacteria;o__Burkholderiales;f__Rhodocyclaceae;g__Azonexus;s__	60.45	7.56	0.63	2745	2160463	3.17668
MAG78	K02036	pstB	Inorganic phosphate transportation		d__Bacteria;Pseudomonadota;c__Gammaproteobacteria;o__Burkholderiales;f__Rhodocyclaceae;g__Azonexus;s__	60.45	7.56	0.63	2745	2160463	3.17668
MAG78	K02040	pstS	Inorganic phosphate transportation		d__Bacteria;Pseudomonadota;c__Gammaproteobacteria;o__Burkholderiales;f__Rhodocyclaceae;g__Azonexus;s__	60.45	7.56	0.63	2745	2160463	3.17668
MAG78	K00937	ppk1	Phosphate accumulation		d__Bacteria;Pseudomonadota;c__Gammaproteobacteria;o__Burkholderiales;f__Rhodocyclaceae;g__Azonexus;s__	60.45	7.56	0.63	2745	2160463	3.17668
MAG78	K07093	phoX	Organic P mineralization		d__Bacteria;Pseudomonadota;c__Gammaproteobacteria;o__Burkholderiales;f__Rhodocyclaceae;g__Azonexus;s__	60.45	7.56	0.63	2745	2160463	3.17668
MAG79	K01507	ppa	Inorganic P solubilization (Intracellular)		d__Bacteria;Pseudomonadota;c__Gammaproteobacteria;o__Burkholderiales;f__Casimicrobiaceae;g__VBCG01;s__VBCG01 sp016704895	50.56	1.89	0.71	3223	1984351	3.78332
MAG79	K22468	ppk2	Phosphate accumulation		d__Bacteria;Pseudomonadota;c__Gammaproteobacteria;o__Burkholderiales;f__Casimicrobiaceae;g__VBCG01;s__VBCG01 sp016704895	50.56	1.89	0.71	3223	1984351	3.78332
MAG79	K01113	phoD	Organic P mineralization		d__Bacteria;Pseudomonadota;c__Gammaproteobacteria;o__Burkholderiales;f__Casimicrobiaceae;g__VBCG01;s__VBCG01 sp016704895	50.56	1.89	0.71	3223	1984351	3.78332
MAG79	K03306	pit	Inorganic phosphate transportation		d__Bacteria;Pseudomonadota;c__Gammaproteobacteria;o__Burkholderiales;f__Casimicrobiaceae;g__VBCG01;s__VBCG01 sp016704895	50.56	1.89	0.71	3223	1984351	3.78332
MAG79	K00937	ppk1	Phosphate accumulation		d__Bacteria;Pseudomonadota;c__Gammaproteobacteria;o__Burkholderiales;f__Casimicrobiaceae;g__VBCG01;s__VBCG01 sp016704895	50.56	1.89	0.71	3223	1984351	3.78332
MAG79	K07093	phoX	Organic P mineralization		d__Bacteria;Pseudomonadota;c__Gammaproteobacteria;o__Burkholderiales;f__Casimicrobiaceae;g__VBCG01;s__VBCG01 sp016704895	50.56	1.89	0.71	3223	1984351	3.78332
MAG79	K01524	ppx	Inorganic P solubilization (Intracellular)		d__Bacteria;Pseudomonadota;c__Gammaproteobacteria;o__Burkholderiales;f__Casimicrobiaceae;g__VBCG01;s__VBCG01 sp016704895	50.56	1.89	0.71	3223	1984351	3.78332
MAG80	K07175	phoH2	Phosphate starvation response regulation		d__Bacteria;Pseudomonadota;c__Gammaproteobacteria;o__;f__;g__;s__	54.29	8.75	0.68	1741	1755719	2.78509
MAG80	K06138	pqqD	Inorganic P solubilization		d__Bacteria;Pseudomonadota;c__Gammaproteobacteria;o__;f__;g__;s__	54.29	8.75	0.68	1741	1755719	2.78509
MAG80	K01113	phoD	Organic P mineralization		d__Bacteria;Pseudomonadota;c__Gammaproteobacteria;o__;f__;g__;s__	54.29	8.75	0.68	1741	1755719	2.78509
MAG81	K03306	pit	Inorganic phosphate transportation		d__Bacteria;Pseudomonadota;c__Alphaproteobacteria;o__Sphingomonadales;f__Sphingomonadaceae;g__Novosphingobium;s__	55.93	1.55	0.64	3015	1401511	2.43826
MAG81	K01507	ppa	Inorganic P solubilization (Intracellular)		d__Bacteria;Pseudomonadota;c__Alphaproteobacteria;o__Sphingomonadales;f__Sphingomonadaceae;g__Novosphingobium;s__	55.93	1.55	0.64	3015	1401511	2.43826
MAG81	K07093	phoX	Organic P mineralization		d__Bacteria;Pseudomonadota;c__Alphaproteobacteria;o__Sphingomonadales;f__Sphingomonadaceae;g__Novosphingobium;s__	55.93	1.55	0.64	3015	1401511	2.43826
MAG81	K01113	phoD	Organic P mineralization		d__Bacteria;Pseudomonadota;c__Alphaproteobacteria;o__Sphingomonadales;f__Sphingomonadaceae;g__Novosphingobium;s__	55.93	1.55	0.64	3015	1401511	2.43826
MAG81	K00937	ppk1	Phosphate accumulation		d__Bacteria;Pseudomonadota;c__Alphaproteobacteria;o__Sphingomonadales;f__Sphingomonadaceae;g__Novosphingobium;s__	55.93	1.55	0.64	3015	1401511	2.43826
MAG81	K01524	ppx	Inorganic P solubilization (Intracellular)		d__Bacteria;Pseudomonadota;c__Alphaproteobacteria;o__Sphingomonadales;f__Sphingomonadaceae;g__Novosphingobium;s__	55.93	1.55	0.64	3015	1401511	2.43826
MAG81	K22468	ppk2	Phosphate accumulation		d__Bacteria;Pseudomonadota;c__Alphaproteobacteria;o__Sphingomonadales;f__Sphingomonadaceae;g__Novosphingobium;s__	55.93	1.55	0.64	3015	1401511	2.43826
MAG81	K02040	pstS	Inorganic phosphate transportation		d__Bacteria;Pseudomonadota;c__Alphaproteobacteria;o__Sphingomonadales;f__Sphingomonadaceae;g__Novosphingobium;s__	55.93	1.55	0.64	3015	1401511	2.43826
MAG81	K06138	pqqD	Inorganic P solubilization		d__Bacteria;Pseudomonadota;c__Alphaproteobacteria;o__Sphingomonadales;f__Sphingomonadaceae;g__Novosphingobium;s__	55.93	1.55	0.64	3015	1401511	2.43826
MAG81	K06217	phoH	Negative regulator for the Pi-responsive		d__Bacteria;Pseudomonadota;c__Alphaproteobacteria;o__Sphingomonadales;f__Sphingomonadaceae;g__Novosphingobium;s__	55.93	1.55	0.64	3015	1401511	2.43826
MAG82	K02040	pstS	Inorganic phosphate transportation		d__Bacteria;Pseudomonadota;c__Alphaproteobacteria;o__Sphingomonadales;f__Sphingomonadaceae;g__Sphingomicrobium;s__	83.42	4.69	0.62	7587	2227140	2.52768
MAG82	K01113	phoD	Organic P mineralization		d__Bacteria;Pseudomonadota;c__Alphaproteobacteria;o__Sphingomonadales;f__Sphingomonadaceae;g__Sphingomicrobium;s__	83.42	4.69	0.62	7587	2227140	2.52768
MAG82	K01524	ppx	Inorganic P solubilization (Intracellular)		d__Bacteria;Pseudomonadota;c__Alphaproteobacteria;o__Sphingomonadales;f__Sphingomonadaceae;g__Sphingomicrobium;s__	83.42	4.69	0.62	7587	2227140	2.52768
MAG82	K03306	pit	Inorganic phosphate transportation		d__Bacteria;Pseudomonadota;c__Alphaproteobacteria;o__Sphingomonadales;f__Sphingomonadaceae;g__Sphingomicrobium;s__	83.42	4.69	0.62	7587	2227140	2.52768
MAG82	K00937	ppk1	Phosphate accumulation		d__Bacteria;Pseudomonadota;c__Alphaproteobacteria;o__Sphingomonadales;f__Sphingomonadaceae;g__Sphingomicrobium;s__	83.42	4.69	0.62	7587	2227140	2.52768
MAG82	K22468	ppk2	Phosphate accumulation		d__Bacteria;Pseudomonadota;c__Alphaproteobacteria;o__Sphingomonadales;f__Sphingomonadaceae;g__Sphingomicrobium;s__	83.42	4.69	0.62	7587	2227140	2.52768
MAG82	K06217	phoH	Negative regulator for the Pi-responsive		d__Bacteria;Pseudomonadota;c__Alphaproteobacteria;o__Sphingomonadales;f__Sphingomonadaceae;g__Sphingomicrobium;s__	83.42	4.69	0.62	7587	2227140	2.52768
MAG82	K02036	pstB	Inorganic phosphate transportation		d__Bacteria;Pseudomonadota;c__Alphaproteobacteria;o__Sphingomonadales;f__Sphingomonadaceae;g__Sphingomicrobium;s__	83.42	4.69	0.62	7587	2227140	2.52768
MAG82	K01507	ppa	Inorganic P solubilization (Intracellular)		d__Bacteria;Pseudomonadota;c__Alphaproteobacteria;o__Sphingomonadales;f__Sphingomonadaceae;g__Sphingomicrobium;s__	83.42	4.69	0.62	7587	2227140	2.52768
MAG82	K02038	pstA	Inorganic phosphate transportation		d__Bacteria;Pseudomonadota;c__Alphaproteobacteria;o__Sphingomonadales;f__Sphingomonadaceae;g__Sphingomicrobium;s__	83.42	4.69	0.62	7587	2227140	2.52768
MAG82	K02037	pstC	Inorganic phosphate transportation		d__Bacteria;Pseudomonadota;c__Alphaproteobacteria;o__Sphingomonadales;f__Sphingomonadaceae;g__Sphingomicrobium;s__	83.42	4.69	0.62	7587	2227140	2.52768
MAG83	K01524	ppx	Inorganic P solubilization (Intracellular)		d__Bacteria;Pseudomonadota;c__Alphaproteobacteria;o__Rhizobiales;f__Methyloligellaceae;g__Methyloceanibacter;s__Methyloceanibacter sp035715445	61.3	4.81	0.65	2032	1133200	1.71411
MAG83	K03306	pit	Inorganic phosphate transportation		d__Bacteria;Pseudomonadota;c__Alphaproteobacteria;o__Rhizobiales;f__Methyloligellaceae;g__Methyloceanibacter;s__Methyloceanibacter sp035715445	61.3	4.81	0.65	2032	1133200	1.71411
MAG83	K06217	phoH	Negative regulator for the Pi-responsive		d__Bacteria;Pseudomonadota;c__Alphaproteobacteria;o__Rhizobiales;f__Methyloligellaceae;g__Methyloceanibacter;s__Methyloceanibacter sp035715445	61.3	4.81	0.65	2032	1133200	1.71411
MAG83	K06137	pqqC	Inorganic P solubilization		d__Bacteria;Pseudomonadota;c__Alphaproteobacteria;o__Rhizobiales;f__Methyloligellaceae;g__Methyloceanibacter;s__Methyloceanibacter sp035715445	61.3	4.81	0.65	2032	1133200	1.71411
MAG83	K06138	pqqD	Inorganic P solubilization		d__Bacteria;Pseudomonadota;c__Alphaproteobacteria;o__Rhizobiales;f__Methyloligellaceae;g__Methyloceanibacter;s__Methyloceanibacter sp035715445	61.3	4.81	0.65	2032	1133200	1.71411
MAG83	K06139	pqqE	Inorganic P solubilization		d__Bacteria;Pseudomonadota;c__Alphaproteobacteria;o__Rhizobiales;f__Methyloligellaceae;g__Methyloceanibacter;s__Methyloceanibacter sp035715445	61.3	4.81	0.65	2032	1133200	1.71411
MAG83	K00937	ppk1	Phosphate accumulation		d__Bacteria;Pseudomonadota;c__Alphaproteobacteria;o__Rhizobiales;f__Methyloligellaceae;g__Methyloceanibacter;s__Methyloceanibacter sp035715445	61.3	4.81	0.65	2032	1133200	1.71411
MAG83	K06136	pqqB	Inorganic P solubilization		d__Bacteria;Pseudomonadota;c__Alphaproteobacteria;o__Rhizobiales;f__Methyloligellaceae;g__Methyloceanibacter;s__Methyloceanibacter sp035715445	61.3	4.81	0.65	2032	1133200	1.71411
MAG83	K07093	phoX	Organic P mineralization		d__Bacteria;Pseudomonadota;c__Alphaproteobacteria;o__Rhizobiales;f__Methyloligellaceae;g__Methyloceanibacter;s__Methyloceanibacter sp035715445	61.3	4.81	0.65	2032	1133200	1.71411
MAG84	K01524	ppx	Inorganic P solubilization (Intracellular)		d__Bacteria;Acidobacteriota;c__UBA4820;o__UBA4820;f__DSQY01;g__JAKAJA01;s__	51.98	1.63	0.64	2482	1648233	3.07449
MAG84	K02036	pstB	Inorganic phosphate transportation		d__Bacteria;Acidobacteriota;c__UBA4820;o__UBA4820;f__DSQY01;g__JAKAJA01;s__	51.98	1.63	0.64	2482	1648233	3.07449
MAG84	K02038	pstA	Inorganic phosphate transportation		d__Bacteria;Acidobacteriota;c__UBA4820;o__UBA4820;f__DSQY01;g__JAKAJA01;s__	51.98	1.63	0.64	2482	1648233	3.07449
MAG84	K02040	pstS	Inorganic phosphate transportation		d__Bacteria;Acidobacteriota;c__UBA4820;o__UBA4820;f__DSQY01;g__JAKAJA01;s__	51.98	1.63	0.64	2482	1648233	3.07449
MAG85	K02037	pstC	Inorganic phosphate transportation		d__Bacteria;Acidobacteriota;c__Vicinamibacteria;o__;f__;g__;s__	51.1	9.27	0.68	1242	1566760	2.59526
MAG85	K07175	phoH2	Phosphate starvation response regulation		d__Bacteria;Acidobacteriota;c__Vicinamibacteria;o__;f__;g__;s__	51.1	9.27	0.68	1242	1566760	2.59526
MAG85	K22468	ppk2	Phosphate accumulation		d__Bacteria;Acidobacteriota;c__Vicinamibacteria;o__;f__;g__;s__	51.1	9.27	0.68	1242	1566760	2.59526
MAG85	K03306	pit	Inorganic phosphate transportation		d__Bacteria;Acidobacteriota;c__Vicinamibacteria;o__;f__;g__;s__	51.1	9.27	0.68	1242	1566760	2.59526
MAG85	K06217	phoH	Negative regulator for the Pi-responsive		d__Bacteria;Acidobacteriota;c__Vicinamibacteria;o__;f__;g__;s__	51.1	9.27	0.68	1242	1566760	2.59526
MAG86	K01113	phoD	Organic P mineralization		d__Bacteria;Planctomycetota;c__Planctomycetia;o__Pirellulales;f__UBA1268;g__QWPN01;s__QWPN01 sp005773625	55.68	1.91	0.69	2280	1877330	3.25982
MAG86	K07175	phoH2	Phosphate starvation response regulation		d__Bacteria;Planctomycetota;c__Planctomycetia;o__Pirellulales;f__UBA1268;g__QWPN01;s__QWPN01 sp005773625	55.68	1.91	0.69	2280	1877330	3.25982
MAG86	K02036	pstB	Inorganic phosphate transportation		d__Bacteria;Planctomycetota;c__Planctomycetia;o__Pirellulales;f__UBA1268;g__QWPN01;s__QWPN01 sp005773625	55.68	1.91	0.69	2280	1877330	3.25982
MAG86	K02038	pstA	Inorganic phosphate transportation		d__Bacteria;Planctomycetota;c__Planctomycetia;o__Pirellulales;f__UBA1268;g__QWPN01;s__QWPN01 sp005773625	55.68	1.91	0.69	2280	1877330	3.25982
MAG86	K02040	pstS	Inorganic phosphate transportation		d__Bacteria;Planctomycetota;c__Planctomycetia;o__Pirellulales;f__UBA1268;g__QWPN01;s__QWPN01 sp005773625	55.68	1.91	0.69	2280	1877330	3.25982
MAG86	K01077	phoA	Organic P mineralization		d__Bacteria;Planctomycetota;c__Planctomycetia;o__Pirellulales;f__UBA1268;g__QWPN01;s__QWPN01 sp005773625	55.68	1.91	0.69	2280	1877330	3.25982
MAG86	K01524	ppx	Inorganic P solubilization (Intracellular)		d__Bacteria;Planctomycetota;c__Planctomycetia;o__Pirellulales;f__UBA1268;g__QWPN01;s__QWPN01 sp005773625	55.68	1.91	0.69	2280	1877330	3.25982
MAG86	K06217	phoH	Negative regulator for the Pi-responsive		d__Bacteria;Planctomycetota;c__Planctomycetia;o__Pirellulales;f__UBA1268;g__QWPN01;s__QWPN01 sp005773625	55.68	1.91	0.69	2280	1877330	3.25982
MAG86	K00937	ppk1	Phosphate accumulation		d__Bacteria;Planctomycetota;c__Planctomycetia;o__Pirellulales;f__UBA1268;g__QWPN01;s__QWPN01 sp005773625	55.68	1.91	0.69	2280	1877330	3.25982
MAG86	K02037	pstC	Inorganic phosphate transportation		d__Bacteria;Planctomycetota;c__Planctomycetia;o__Pirellulales;f__UBA1268;g__QWPN01;s__QWPN01 sp005773625	55.68	1.91	0.69	2280	1877330	3.25982
MAG87	K01113	phoD	Organic P mineralization		d__Bacteria;Planctomycetota;c__Planctomycetia;o__Pirellulales;f__Pirellulaceae;g__Pirellula_B;s__Pirellula_B sp021299695	55.6	5.87	0.55	1861	3223287	5.24367
MAG87	K02040	pstS	Inorganic phosphate transportation		d__Bacteria;Planctomycetota;c__Planctomycetia;o__Pirellulales;f__Pirellulaceae;g__Pirellula_B;s__Pirellula_B sp021299695	55.6	5.87	0.55	1861	3223287	5.24367
MAG87	K06217	phoH	Negative regulator for the Pi-responsive		d__Bacteria;Planctomycetota;c__Planctomycetia;o__Pirellulales;f__Pirellulaceae;g__Pirellula_B;s__Pirellula_B sp021299695	55.6	5.87	0.55	1861	3223287	5.24367
MAG87	K02037	pstC	Inorganic phosphate transportation		d__Bacteria;Planctomycetota;c__Planctomycetia;o__Pirellulales;f__Pirellulaceae;g__Pirellula_B;s__Pirellula_B sp021299695	55.6	5.87	0.55	1861	3223287	5.24367
MAG87	K01077	phoA	Organic P mineralization		d__Bacteria;Planctomycetota;c__Planctomycetia;o__Pirellulales;f__Pirellulaceae;g__Pirellula_B;s__Pirellula_B sp021299695	55.6	5.87	0.55	1861	3223287	5.24367
MAG87	K02038	pstA	Inorganic phosphate transportation		d__Bacteria;Planctomycetota;c__Planctomycetia;o__Pirellulales;f__Pirellulaceae;g__Pirellula_B;s__Pirellula_B sp021299695	55.6	5.87	0.55	1861	3223287	5.24367
MAG87	K02036	pstB	Inorganic phosphate transportation		d__Bacteria;Planctomycetota;c__Planctomycetia;o__Pirellulales;f__Pirellulaceae;g__Pirellula_B;s__Pirellula_B sp021299695	55.6	5.87	0.55	1861	3223287	5.24367
MAG87	K00937	ppk1	Phosphate accumulation		d__Bacteria;Planctomycetota;c__Planctomycetia;o__Pirellulales;f__Pirellulaceae;g__Pirellula_B;s__Pirellula_B sp021299695	55.6	5.87	0.55	1861	3223287	5.24367
MAG87	K01524	ppx	Inorganic P solubilization (Intracellular)		d__Bacteria;Planctomycetota;c__Planctomycetia;o__Pirellulales;f__Pirellulaceae;g__Pirellula_B;s__Pirellula_B sp021299695	55.6	5.87	0.55	1861	3223287	5.24367
MAG87	K07175	phoH2	Phosphate starvation response regulation		d__Bacteria;Planctomycetota;c__Planctomycetia;o__Pirellulales;f__Pirellulaceae;g__Pirellula_B;s__Pirellula_B sp021299695	55.6	5.87	0.55	1861	3223287	5.24367
MAG88	K01077	phoA	Organic P mineralization		d__Bacteria;Planctomycetota;c__Planctomycetia;o__Planctomycetales;f__Planctomycetaceae;g__;s__	99.95	1.34	0.61	19560	5857763	5.78316
MAG88	K06217	phoH	Negative regulator for the Pi-responsive		d__Bacteria;Planctomycetota;c__Planctomycetia;o__Planctomycetales;f__Planctomycetaceae;g__;s__	99.95	1.34	0.61	19560	5857763	5.78316
MAG88	K02040	pstS	Inorganic phosphate transportation		d__Bacteria;Planctomycetota;c__Planctomycetia;o__Planctomycetales;f__Planctomycetaceae;g__;s__	99.95	1.34	0.61	19560	5857763	5.78316
MAG88	K02037	pstC	Inorganic phosphate transportation		d__Bacteria;Planctomycetota;c__Planctomycetia;o__Planctomycetales;f__Planctomycetaceae;g__;s__	99.95	1.34	0.61	19560	5857763	5.78316
MAG88	K02038	pstA	Inorganic phosphate transportation		d__Bacteria;Planctomycetota;c__Planctomycetia;o__Planctomycetales;f__Planctomycetaceae;g__;s__	99.95	1.34	0.61	19560	5857763	5.78316
MAG88	K02036	pstB	Inorganic phosphate transportation		d__Bacteria;Planctomycetota;c__Planctomycetia;o__Planctomycetales;f__Planctomycetaceae;g__;s__	99.95	1.34	0.61	19560	5857763	5.78316
MAG88	K00937	ppk1	Phosphate accumulation		d__Bacteria;Planctomycetota;c__Planctomycetia;o__Planctomycetales;f__Planctomycetaceae;g__;s__	99.95	1.34	0.61	19560	5857763	5.78316
MAG88	K01113	phoD	Organic P mineralization		d__Bacteria;Planctomycetota;c__Planctomycetia;o__Planctomycetales;f__Planctomycetaceae;g__;s__	99.95	1.34	0.61	19560	5857763	5.78316
MAG88	K01524	ppx	Inorganic P solubilization (Intracellular)		d__Bacteria;Planctomycetota;c__Planctomycetia;o__Planctomycetales;f__Planctomycetaceae;g__;s__	99.95	1.34	0.61	19560	5857763	5.78316
MAG88	K07175	phoH2	Phosphate starvation response regulation		d__Bacteria;Planctomycetota;c__Planctomycetia;o__Planctomycetales;f__Planctomycetaceae;g__;s__	99.95	1.34	0.61	19560	5857763	5.78316
MAG88	K01507	ppa	Inorganic P solubilization (Intracellular)		d__Bacteria;Planctomycetota;c__Planctomycetia;o__Planctomycetales;f__Planctomycetaceae;g__;s__	99.95	1.34	0.61	19560	5857763	5.78316
MAG89	K02038	pstA	Inorganic phosphate transportation		d__Bacteria;Planctomycetota;c__Planctomycetia;o__Pan216;f__Pan216;g__JAIELF01;s__	57.89	3.05	0.58	1997	3796507	6.22991
MAG89	K06217	phoH	Negative regulator for the Pi-responsive		d__Bacteria;Planctomycetota;c__Planctomycetia;o__Pan216;f__Pan216;g__JAIELF01;s__	57.89	3.05	0.58	1997	3796507	6.22991
MAG89	K07175	phoH2	Phosphate starvation response regulation		d__Bacteria;Planctomycetota;c__Planctomycetia;o__Pan216;f__Pan216;g__JAIELF01;s__	57.89	3.05	0.58	1997	3796507	6.22991
MAG89	K02040	pstS	Inorganic phosphate transportation		d__Bacteria;Planctomycetota;c__Planctomycetia;o__Pan216;f__Pan216;g__JAIELF01;s__	57.89	3.05	0.58	1997	3796507	6.22991
MAG89	K02037	pstC	Inorganic phosphate transportation		d__Bacteria;Planctomycetota;c__Planctomycetia;o__Pan216;f__Pan216;g__JAIELF01;s__	57.89	3.05	0.58	1997	3796507	6.22991
MAG89	K00937	ppk1	Phosphate accumulation		d__Bacteria;Planctomycetota;c__Planctomycetia;o__Pan216;f__Pan216;g__JAIELF01;s__	57.89	3.05	0.58	1997	3796507	6.22991
MAG89	K01524	ppx	Inorganic P solubilization (Intracellular)		d__Bacteria;Planctomycetota;c__Planctomycetia;o__Pan216;f__Pan216;g__JAIELF01;s__	57.89	3.05	0.58	1997	3796507	6.22991
MAG89	K02036	pstB	Inorganic phosphate transportation		d__Bacteria;Planctomycetota;c__Planctomycetia;o__Pan216;f__Pan216;g__JAIELF01;s__	57.89	3.05	0.58	1997	3796507	6.22991
MAG89	K01507	ppa	Inorganic P solubilization (Intracellular)		d__Bacteria;Planctomycetota;c__Planctomycetia;o__Pan216;f__Pan216;g__JAIELF01;s__	57.89	3.05	0.58	1997	3796507	6.22991
MAG90	K06136	pqqB	Inorganic P solubilization		d__Bacteria;Planctomycetota;c__Phycisphaerae;o__Phycisphaerales;f__SM1A02;g__QWPT01;s__QWPT01 sp945902075	98.9	1.99	0.61	85982	3506923	3.47599
MAG90	K01507	ppa	Inorganic P solubilization (Intracellular)		d__Bacteria;Planctomycetota;c__Phycisphaerae;o__Phycisphaerales;f__SM1A02;g__QWPT01;s__QWPT01 sp945902075	98.9	1.99	0.61	85982	3506923	3.47599
MAG90	K00117	gcd	Inorganic P solubilization		d__Bacteria;Planctomycetota;c__Phycisphaerae;o__Phycisphaerales;f__SM1A02;g__QWPT01;s__QWPT01 sp945902075	98.9	1.99	0.61	85982	3506923	3.47599
MAG90	K02040	pstS	Inorganic phosphate transportation		d__Bacteria;Planctomycetota;c__Phycisphaerae;o__Phycisphaerales;f__SM1A02;g__QWPT01;s__QWPT01 sp945902075	98.9	1.99	0.61	85982	3506923	3.47599
MAG90	K02037	pstC	Inorganic phosphate transportation		d__Bacteria;Planctomycetota;c__Phycisphaerae;o__Phycisphaerales;f__SM1A02;g__QWPT01;s__QWPT01 sp945902075	98.9	1.99	0.61	85982	3506923	3.47599
MAG90	K02038	pstA	Inorganic phosphate transportation		d__Bacteria;Planctomycetota;c__Phycisphaerae;o__Phycisphaerales;f__SM1A02;g__QWPT01;s__QWPT01 sp945902075	98.9	1.99	0.61	85982	3506923	3.47599
MAG90	K02036	pstB	Inorganic phosphate transportation		d__Bacteria;Planctomycetota;c__Phycisphaerae;o__Phycisphaerales;f__SM1A02;g__QWPT01;s__QWPT01 sp945902075	98.9	1.99	0.61	85982	3506923	3.47599
MAG90	K00937	ppk1	Phosphate accumulation		d__Bacteria;Planctomycetota;c__Phycisphaerae;o__Phycisphaerales;f__SM1A02;g__QWPT01;s__QWPT01 sp945902075	98.9	1.99	0.61	85982	3506923	3.47599
MAG90	K07175	phoH2	Phosphate starvation response regulation		d__Bacteria;Planctomycetota;c__Phycisphaerae;o__Phycisphaerales;f__SM1A02;g__QWPT01;s__QWPT01 sp945902075	98.9	1.99	0.61	85982	3506923	3.47599
MAG91	K00937	ppk1	Phosphate accumulation		d__Bacteria;Planctomycetota;c__Phycisphaerae;o__Phycisphaerales;f__SM1A02;g__UBA966;s__UBA966 sp945890745	90.73	2.1	0.6	14741	2956686	3.18505
MAG91	K01507	ppa	Inorganic P solubilization (Intracellular)		d__Bacteria;Planctomycetota;c__Phycisphaerae;o__Phycisphaerales;f__SM1A02;g__UBA966;s__UBA966 sp945890745	90.73	2.1	0.6	14741	2956686	3.18505
MAG91	K07175	phoH2	Phosphate starvation response regulation		d__Bacteria;Planctomycetota;c__Phycisphaerae;o__Phycisphaerales;f__SM1A02;g__UBA966;s__UBA966 sp945890745	90.73	2.1	0.6	14741	2956686	3.18505
MAG91	K02040	pstS	Inorganic phosphate transportation		d__Bacteria;Planctomycetota;c__Phycisphaerae;o__Phycisphaerales;f__SM1A02;g__UBA966;s__UBA966 sp945890745	90.73	2.1	0.6	14741	2956686	3.18505
MAG91	K02037	pstC	Inorganic phosphate transportation		d__Bacteria;Planctomycetota;c__Phycisphaerae;o__Phycisphaerales;f__SM1A02;g__UBA966;s__UBA966 sp945890745	90.73	2.1	0.6	14741	2956686	3.18505
MAG91	K02038	pstA	Inorganic phosphate transportation		d__Bacteria;Planctomycetota;c__Phycisphaerae;o__Phycisphaerales;f__SM1A02;g__UBA966;s__UBA966 sp945890745	90.73	2.1	0.6	14741	2956686	3.18505
MAG91	K02036	pstB	Inorganic phosphate transportation		d__Bacteria;Planctomycetota;c__Phycisphaerae;o__Phycisphaerales;f__SM1A02;g__UBA966;s__UBA966 sp945890745	90.73	2.1	0.6	14741	2956686	3.18505
MAG91	K06136	pqqB	Inorganic P solubilization		d__Bacteria;Planctomycetota;c__Phycisphaerae;o__Phycisphaerales;f__SM1A02;g__UBA966;s__UBA966 sp945890745	90.73	2.1	0.6	14741	2956686	3.18505
MAG92	K00117	gcd	Inorganic P solubilization		d__Bacteria;Planctomycetota;c__UBA1135;o__UBA1135;f__GCA-002686595;g__SYGM01;s__SYGM01 sp005799545	87.9	1.84	0.67	33282	3700587	4.12368
MAG92	K07093	phoX	Organic P mineralization		d__Bacteria;Planctomycetota;c__UBA1135;o__UBA1135;f__GCA-002686595;g__SYGM01;s__SYGM01 sp005799545	87.9	1.84	0.67	33282	3700587	4.12368
MAG92	K00937	ppk1	Phosphate accumulation		d__Bacteria;Planctomycetota;c__UBA1135;o__UBA1135;f__GCA-002686595;g__SYGM01;s__SYGM01 sp005799545	87.9	1.84	0.67	33282	3700587	4.12368
MAG92	K01524	ppx	Inorganic P solubilization (Intracellular)		d__Bacteria;Planctomycetota;c__UBA1135;o__UBA1135;f__GCA-002686595;g__SYGM01;s__SYGM01 sp005799545	87.9	1.84	0.67	33282	3700587	4.12368
MAG92	K02040	pstS	Inorganic phosphate transportation		d__Bacteria;Planctomycetota;c__UBA1135;o__UBA1135;f__GCA-002686595;g__SYGM01;s__SYGM01 sp005799545	87.9	1.84	0.67	33282	3700587	4.12368
MAG92	K02036	pstB	Inorganic phosphate transportation		d__Bacteria;Planctomycetota;c__UBA1135;o__UBA1135;f__GCA-002686595;g__SYGM01;s__SYGM01 sp005799545	87.9	1.84	0.67	33282	3700587	4.12368
MAG92	K02038	pstA	Inorganic phosphate transportation		d__Bacteria;Planctomycetota;c__UBA1135;o__UBA1135;f__GCA-002686595;g__SYGM01;s__SYGM01 sp005799545	87.9	1.84	0.67	33282	3700587	4.12368
MAG92	K02037	pstC	Inorganic phosphate transportation		d__Bacteria;Planctomycetota;c__UBA1135;o__UBA1135;f__GCA-002686595;g__SYGM01;s__SYGM01 sp005799545	87.9	1.84	0.67	33282	3700587	4.12368
MAG92	K06217	phoH	Negative regulator for the Pi-responsive		d__Bacteria;Planctomycetota;c__UBA1135;o__UBA1135;f__GCA-002686595;g__SYGM01;s__SYGM01 sp005799545	87.9	1.84	0.67	33282	3700587	4.12368
MAG93	K02036	pstB	Inorganic phosphate transportation		d__Bacteria;Planctomycetota;c__UBA1135;o__UBA1135;f__GCA-002686595;g__SXXH01;s__SXXH01 sp005789645	90.36	0.73	0.7	53815	3976025	4.36494
MAG93	K07093	phoX	Organic P mineralization		d__Bacteria;Planctomycetota;c__UBA1135;o__UBA1135;f__GCA-002686595;g__SXXH01;s__SXXH01 sp005789645	90.36	0.73	0.7	53815	3976025	4.36494
MAG93	K01524	ppx	Inorganic P solubilization (Intracellular)		d__Bacteria;Planctomycetota;c__UBA1135;o__UBA1135;f__GCA-002686595;g__SXXH01;s__SXXH01 sp005789645	90.36	0.73	0.7	53815	3976025	4.36494
MAG93	K01113	phoD	Organic P mineralization		d__Bacteria;Planctomycetota;c__UBA1135;o__UBA1135;f__GCA-002686595;g__SXXH01;s__SXXH01 sp005789645	90.36	0.73	0.7	53815	3976025	4.36494
MAG93	K00937	ppk1	Phosphate accumulation		d__Bacteria;Planctomycetota;c__UBA1135;o__UBA1135;f__GCA-002686595;g__SXXH01;s__SXXH01 sp005789645	90.36	0.73	0.7	53815	3976025	4.36494
MAG93	K06217	phoH	Negative regulator for the Pi-responsive		d__Bacteria;Planctomycetota;c__UBA1135;o__UBA1135;f__GCA-002686595;g__SXXH01;s__SXXH01 sp005789645	90.36	0.73	0.7	53815	3976025	4.36494
MAG93	K06137	pqqC	Inorganic P solubilization		d__Bacteria;Planctomycetota;c__UBA1135;o__UBA1135;f__GCA-002686595;g__SXXH01;s__SXXH01 sp005789645	90.36	0.73	0.7	53815	3976025	4.36494
MAG93	K00117	gcd	Inorganic P solubilization		d__Bacteria;Planctomycetota;c__UBA1135;o__UBA1135;f__GCA-002686595;g__SXXH01;s__SXXH01 sp005789645	90.36	0.73	0.7	53815	3976025	4.36494
MAG93	K02040	pstS	Inorganic phosphate transportation		d__Bacteria;Planctomycetota;c__UBA1135;o__UBA1135;f__GCA-002686595;g__SXXH01;s__SXXH01 sp005789645	90.36	0.73	0.7	53815	3976025	4.36494
MAG93	K02037	pstC	Inorganic phosphate transportation		d__Bacteria;Planctomycetota;c__UBA1135;o__UBA1135;f__GCA-002686595;g__SXXH01;s__SXXH01 sp005789645	90.36	0.73	0.7	53815	3976025	4.36494
MAG93	K02038	pstA	Inorganic phosphate transportation		d__Bacteria;Planctomycetota;c__UBA1135;o__UBA1135;f__GCA-002686595;g__SXXH01;s__SXXH01 sp005789645	90.36	0.73	0.7	53815	3976025	4.36494
MAG94	K02040	pstS	Inorganic phosphate transportation		d__Bacteria;Planctomycetota;c__;o__;f__;g__;s__	50.28	5.84	0.45	1315	1546442	2.7556
MAG94	K00937	ppk1	Phosphate accumulation		d__Bacteria;Planctomycetota;c__;o__;f__;g__;s__	50.28	5.84	0.45	1315	1546442	2.7556
MAG94	K01113	phoD	Organic P mineralization		d__Bacteria;Planctomycetota;c__;o__;f__;g__;s__	50.28	5.84	0.45	1315	1546442	2.7556
MAG94	K01524	ppx	Inorganic P solubilization (Intracellular)		d__Bacteria;Planctomycetota;c__;o__;f__;g__;s__	50.28	5.84	0.45	1315	1546442	2.7556
MAG95	K03306	pit	Inorganic phosphate transportation		d__Bacteria;Verrucomicrobiota;c__Verrucomicrobiia;o__Verrucomicrobiales;f__Akkermansiaceae;g__Luteolibacter;s__	88.16	1.55	0.61	8519	3839270	4.27965
MAG95	K02037	pstC	Inorganic phosphate transportation		d__Bacteria;Verrucomicrobiota;c__Verrucomicrobiia;o__Verrucomicrobiales;f__Akkermansiaceae;g__Luteolibacter;s__	88.16	1.55	0.61	8519	3839270	4.27965
MAG95	K02038	pstA	Inorganic phosphate transportation		d__Bacteria;Verrucomicrobiota;c__Verrucomicrobiia;o__Verrucomicrobiales;f__Akkermansiaceae;g__Luteolibacter;s__	88.16	1.55	0.61	8519	3839270	4.27965
MAG95	K02036	pstB	Inorganic phosphate transportation		d__Bacteria;Verrucomicrobiota;c__Verrucomicrobiia;o__Verrucomicrobiales;f__Akkermansiaceae;g__Luteolibacter;s__	88.16	1.55	0.61	8519	3839270	4.27965
MAG95	K01524	ppx	Inorganic P solubilization (Intracellular)		d__Bacteria;Verrucomicrobiota;c__Verrucomicrobiia;o__Verrucomicrobiales;f__Akkermansiaceae;g__Luteolibacter;s__	88.16	1.55	0.61	8519	3839270	4.27965
MAG95	K02040	pstS	Inorganic phosphate transportation		d__Bacteria;Verrucomicrobiota;c__Verrucomicrobiia;o__Verrucomicrobiales;f__Akkermansiaceae;g__Luteolibacter;s__	88.16	1.55	0.61	8519	3839270	4.27965
MAG95	K00937	ppk1	Phosphate accumulation		d__Bacteria;Verrucomicrobiota;c__Verrucomicrobiia;o__Verrucomicrobiales;f__Akkermansiaceae;g__Luteolibacter;s__	88.16	1.55	0.61	8519	3839270	4.27965
MAG95	K07175	phoH2	Phosphate starvation response regulation		d__Bacteria;Verrucomicrobiota;c__Verrucomicrobiia;o__Verrucomicrobiales;f__Akkermansiaceae;g__Luteolibacter;s__	88.16	1.55	0.61	8519	3839270	4.27965
MAG96	K02040	pstS	Inorganic phosphate transportation		d__Bacteria;Verrucomicrobiota;c__Verrucomicrobiia;o__Verrucomicrobiales;f__Akkermansiaceae;g__Luteolibacter;s__	64.54	8.64	0.54	1373	2562025	3.50099
MAG96	K07175	phoH2	Phosphate starvation response regulation		d__Bacteria;Verrucomicrobiota;c__Verrucomicrobiia;o__Verrucomicrobiales;f__Akkermansiaceae;g__Luteolibacter;s__	64.54	8.64	0.54	1373	2562025	3.50099
MAG96	K00937	ppk1	Phosphate accumulation		d__Bacteria;Verrucomicrobiota;c__Verrucomicrobiia;o__Verrucomicrobiales;f__Akkermansiaceae;g__Luteolibacter;s__	64.54	8.64	0.54	1373	2562025	3.50099
MAG96	K01524	ppx	Inorganic P solubilization (Intracellular)		d__Bacteria;Verrucomicrobiota;c__Verrucomicrobiia;o__Verrucomicrobiales;f__Akkermansiaceae;g__Luteolibacter;s__	64.54	8.64	0.54	1373	2562025	3.50099
MAG96	K02036	pstB	Inorganic phosphate transportation		d__Bacteria;Verrucomicrobiota;c__Verrucomicrobiia;o__Verrucomicrobiales;f__Akkermansiaceae;g__Luteolibacter;s__	64.54	8.64	0.54	1373	2562025	3.50099
MAG97	K00937	ppk1	Phosphate accumulation		d__Bacteria;Verrucomicrobiota;c__Kiritimatiellia;o__PWTM01;f__PWTM01;g__;s__	96.55	0.5	0.66	18125	2443861	2.51815
MAG97	K01077	phoA	Organic P mineralization		d__Bacteria;Verrucomicrobiota;c__Kiritimatiellia;o__PWTM01;f__PWTM01;g__;s__	96.55	0.5	0.66	18125	2443861	2.51815
MAG97	K02036	pstB	Inorganic phosphate transportation		d__Bacteria;Verrucomicrobiota;c__Kiritimatiellia;o__PWTM01;f__PWTM01;g__;s__	96.55	0.5	0.66	18125	2443861	2.51815
MAG97	K02038	pstA	Inorganic phosphate transportation		d__Bacteria;Verrucomicrobiota;c__Kiritimatiellia;o__PWTM01;f__PWTM01;g__;s__	96.55	0.5	0.66	18125	2443861	2.51815
MAG97	K02037	pstC	Inorganic phosphate transportation		d__Bacteria;Verrucomicrobiota;c__Kiritimatiellia;o__PWTM01;f__PWTM01;g__;s__	96.55	0.5	0.66	18125	2443861	2.51815
MAG97	K02040	pstS	Inorganic phosphate transportation		d__Bacteria;Verrucomicrobiota;c__Kiritimatiellia;o__PWTM01;f__PWTM01;g__;s__	96.55	0.5	0.66	18125	2443861	2.51815
MAG97	K06136	pqqB	Inorganic P solubilization		d__Bacteria;Verrucomicrobiota;c__Kiritimatiellia;o__PWTM01;f__PWTM01;g__;s__	96.55	0.5	0.66	18125	2443861	2.51815
MAG97	K06217	phoH	Negative regulator for the Pi-responsive		d__Bacteria;Verrucomicrobiota;c__Kiritimatiellia;o__PWTM01;f__PWTM01;g__;s__	96.55	0.5	0.66	18125	2443861	2.51815
MAG97	K07175	phoH2	Phosphate starvation response regulation		d__Bacteria;Verrucomicrobiota;c__Kiritimatiellia;o__PWTM01;f__PWTM01;g__;s__	96.55	0.5	0.66	18125	2443861	2.51815
MAG97	K01524	ppx	Inorganic P solubilization (Intracellular)		d__Bacteria;Verrucomicrobiota;c__Kiritimatiellia;o__PWTM01;f__PWTM01;g__;s__	96.55	0.5	0.66	18125	2443861	2.51815
MAG98	K00937	ppk1	Phosphate accumulation		d__Bacteria;Verrucomicrobiota;c__Verrucomicrobiia;o__Limisphaerales;f__UBA11358;g__JADLHS01;s__	65.01	8.69	0.61	1458	3184175	4.32045
MAG98	K03306	pit	Inorganic phosphate transportation		d__Bacteria;Verrucomicrobiota;c__Verrucomicrobiia;o__Limisphaerales;f__UBA11358;g__JADLHS01;s__	65.01	8.69	0.61	1458	3184175	4.32045
MAG98	K06217	phoH	Negative regulator for the Pi-responsive		d__Bacteria;Verrucomicrobiota;c__Verrucomicrobiia;o__Limisphaerales;f__UBA11358;g__JADLHS01;s__	65.01	8.69	0.61	1458	3184175	4.32045
MAG98	K02040	pstS	Inorganic phosphate transportation		d__Bacteria;Verrucomicrobiota;c__Verrucomicrobiia;o__Limisphaerales;f__UBA11358;g__JADLHS01;s__	65.01	8.69	0.61	1458	3184175	4.32045
MAG98	K22468	ppk2	Phosphate accumulation		d__Bacteria;Verrucomicrobiota;c__Verrucomicrobiia;o__Limisphaerales;f__UBA11358;g__JADLHS01;s__	65.01	8.69	0.61	1458	3184175	4.32045
MAG98	K02036	pstB	Inorganic phosphate transportation		d__Bacteria;Verrucomicrobiota;c__Verrucomicrobiia;o__Limisphaerales;f__UBA11358;g__JADLHS01;s__	65.01	8.69	0.61	1458	3184175	4.32045
MAG99	K02037	pstC	Inorganic phosphate transportation		d__Bacteria;Chloroflexota;c__Dehalococcoidia;o__RBG-13-53-26;f__RBG-13-53-26;g__JAFGCL01;s__	59.23	5.41	0.58	1742	1522995	2.35612
MAG99	K02038	pstA	Inorganic phosphate transportation		d__Bacteria;Chloroflexota;c__Dehalococcoidia;o__RBG-13-53-26;f__RBG-13-53-26;g__JAFGCL01;s__	59.23	5.41	0.58	1742	1522995	2.35612
MAG99	K07175	phoH2	Phosphate starvation response regulation		d__Bacteria;Chloroflexota;c__Dehalococcoidia;o__RBG-13-53-26;f__RBG-13-53-26;g__JAFGCL01;s__	59.23	5.41	0.58	1742	1522995	2.35612
MAG99	K02040	pstS	Inorganic phosphate transportation		d__Bacteria;Chloroflexota;c__Dehalococcoidia;o__RBG-13-53-26;f__RBG-13-53-26;g__JAFGCL01;s__	59.23	5.41	0.58	1742	1522995	2.35612
MAG100	K03306	pit	Inorganic phosphate transportation		d__Bacteria;Chloroflexota;c__Dehalococcoidia;o__RBG-13-53-26;f__RBG-13-53-26;g__JAFGCL01;s__	55.55	7.91	0.58	1345	1429186	2.25211
MAG100	K02036	pstB	Inorganic phosphate transportation		d__Bacteria;Chloroflexota;c__Dehalococcoidia;o__RBG-13-53-26;f__RBG-13-53-26;g__JAFGCL01;s__	55.55	7.91	0.58	1345	1429186	2.25211
MAG100	K02038	pstA	Inorganic phosphate transportation		d__Bacteria;Chloroflexota;c__Dehalococcoidia;o__RBG-13-53-26;f__RBG-13-53-26;g__JAFGCL01;s__	55.55	7.91	0.58	1345	1429186	2.25211
MAG101	K02036	pstB	Inorganic phosphate transportation		d__Bacteria;Chloroflexota;c__Dehalococcoidia;o__RBG-13-53-26;f__RBG-13-53-26;g__RBG-13-53-26;s__	56.56	6.83	0.59	2084	1023860	1.61518
MAG101	K02038	pstA	Inorganic phosphate transportation		d__Bacteria;Chloroflexota;c__Dehalococcoidia;o__RBG-13-53-26;f__RBG-13-53-26;g__RBG-13-53-26;s__	56.56	6.83	0.59	2084	1023860	1.61518
MAG101	K02037	pstC	Inorganic phosphate transportation		d__Bacteria;Chloroflexota;c__Dehalococcoidia;o__RBG-13-53-26;f__RBG-13-53-26;g__RBG-13-53-26;s__	56.56	6.83	0.59	2084	1023860	1.61518
MAG102	K02040	pstS	Inorganic phosphate transportation		d__Bacteria;Chloroflexota;c__Dehalococcoidia;o__GIF9;f__UBA5629;g__CAIMUM01;s__	64.13	0.38	0.54	2869	1289714	1.99925
MAG102	K02036	pstB	Inorganic phosphate transportation		d__Bacteria;Chloroflexota;c__Dehalococcoidia;o__GIF9;f__UBA5629;g__CAIMUM01;s__	64.13	0.38	0.54	2869	1289714	1.99925
MAG102	K02038	pstA	Inorganic phosphate transportation		d__Bacteria;Chloroflexota;c__Dehalococcoidia;o__GIF9;f__UBA5629;g__CAIMUM01;s__	64.13	0.38	0.54	2869	1289714	1.99925
MAG102	K02037	pstC	Inorganic phosphate transportation		d__Bacteria;Chloroflexota;c__Dehalococcoidia;o__GIF9;f__UBA5629;g__CAIMUM01;s__	64.13	0.38	0.54	2869	1289714	1.99925
MAG103	K02036	pstB	Inorganic phosphate transportation		d__Bacteria;Chloroflexota;c__Dehalococcoidia;o__DSTF01;f__WHTK01;g__WHTK01;s__	67.6	2.57	0.66	3823	2199816	3.13498
MAG103	K02038	pstA	Inorganic phosphate transportation		d__Bacteria;Chloroflexota;c__Dehalococcoidia;o__DSTF01;f__WHTK01;g__WHTK01;s__	67.6	2.57	0.66	3823	2199816	3.13498
MAG103	K02037	pstC	Inorganic phosphate transportation		d__Bacteria;Chloroflexota;c__Dehalococcoidia;o__DSTF01;f__WHTK01;g__WHTK01;s__	67.6	2.57	0.66	3823	2199816	3.13498
MAG103	K01113	phoD	Organic P mineralization		d__Bacteria;Chloroflexota;c__Dehalococcoidia;o__DSTF01;f__WHTK01;g__WHTK01;s__	67.6	2.57	0.66	3823	2199816	3.13498
MAG104	K02037	pstC	Inorganic phosphate transportation		d__Bacteria;Chloroflexota;c__Anaerolineae;o__Anaerolineales;f__Anaerolineaceae;g__UBA6107;s__	57.73	5.12	0.5	1564	1694569	2.69621
MAG104	K03306	pit	Inorganic phosphate transportation		d__Bacteria;Chloroflexota;c__Anaerolineae;o__Anaerolineales;f__Anaerolineaceae;g__UBA6107;s__	57.73	5.12	0.5	1564	1694569	2.69621
MAG104	K02040	pstS	Inorganic phosphate transportation		d__Bacteria;Chloroflexota;c__Anaerolineae;o__Anaerolineales;f__Anaerolineaceae;g__UBA6107;s__	57.73	5.12	0.5	1564	1694569	2.69621
MAG104	K02038	pstA	Inorganic phosphate transportation		d__Bacteria;Chloroflexota;c__Anaerolineae;o__Anaerolineales;f__Anaerolineaceae;g__UBA6107;s__	57.73	5.12	0.5	1564	1694569	2.69621
MAG104	K01113	phoD	Organic P mineralization		d__Bacteria;Chloroflexota;c__Anaerolineae;o__Anaerolineales;f__Anaerolineaceae;g__UBA6107;s__	57.73	5.12	0.5	1564	1694569	2.69621
MAG104	K22468	ppk2	Phosphate accumulation		d__Bacteria;Chloroflexota;c__Anaerolineae;o__Anaerolineales;f__Anaerolineaceae;g__UBA6107;s__	57.73	5.12	0.5	1564	1694569	2.69621
MAG105	K02037	pstC	Inorganic phosphate transportation		d__Bacteria;Chloroflexota;c__Anaerolineae;o__Anaerolineales;f__Anaerolineaceae;g__DAIOEK01;s__	83.93	3.2	0.47	4789	2595123	2.97845
MAG105	K02040	pstS	Inorganic phosphate transportation		d__Bacteria;Chloroflexota;c__Anaerolineae;o__Anaerolineales;f__Anaerolineaceae;g__DAIOEK01;s__	83.93	3.2	0.47	4789	2595123	2.97845
MAG105	K01524	ppx	Inorganic P solubilization (Intracellular)		d__Bacteria;Chloroflexota;c__Anaerolineae;o__Anaerolineales;f__Anaerolineaceae;g__DAIOEK01;s__	83.93	3.2	0.47	4789	2595123	2.97845
MAG105	K02036	pstB	Inorganic phosphate transportation		d__Bacteria;Chloroflexota;c__Anaerolineae;o__Anaerolineales;f__Anaerolineaceae;g__DAIOEK01;s__	83.93	3.2	0.47	4789	2595123	2.97845
MAG105	K02038	pstA	Inorganic phosphate transportation		d__Bacteria;Chloroflexota;c__Anaerolineae;o__Anaerolineales;f__Anaerolineaceae;g__DAIOEK01;s__	83.93	3.2	0.47	4789	2595123	2.97845
MAG105	K03306	pit	Inorganic phosphate transportation		d__Bacteria;Chloroflexota;c__Anaerolineae;o__Anaerolineales;f__Anaerolineaceae;g__DAIOEK01;s__	83.93	3.2	0.47	4789	2595123	2.97845
MAG106	K07093	phoX	Organic P mineralization		d__Bacteria;Actinomycetota;c__Thermoleophilia;o__Gaiellales;f__Gaiellaceae;g__Gaiella;s__	50.94	4.6	0.68	5681	1797275	3.236
MAG106	K01113	phoD	Organic P mineralization		d__Bacteria;Actinomycetota;c__Thermoleophilia;o__Gaiellales;f__Gaiellaceae;g__Gaiella;s__	50.94	4.6	0.68	5681	1797275	3.236
MAG106	K02036	pstB	Inorganic phosphate transportation		d__Bacteria;Actinomycetota;c__Thermoleophilia;o__Gaiellales;f__Gaiellaceae;g__Gaiella;s__	50.94	4.6	0.68	5681	1797275	3.236
MAG106	K00937	ppk1	Phosphate accumulation		d__Bacteria;Actinomycetota;c__Thermoleophilia;o__Gaiellales;f__Gaiellaceae;g__Gaiella;s__	50.94	4.6	0.68	5681	1797275	3.236
MAG106	K01524	ppx	Inorganic P solubilization (Intracellular)		d__Bacteria;Actinomycetota;c__Thermoleophilia;o__Gaiellales;f__Gaiellaceae;g__Gaiella;s__	50.94	4.6	0.68	5681	1797275	3.236
MAG106	K22468	ppk2	Phosphate accumulation		d__Bacteria;Actinomycetota;c__Thermoleophilia;o__Gaiellales;f__Gaiellaceae;g__Gaiella;s__	50.94	4.6	0.68	5681	1797275	3.236
MAG106	K06217	phoH	Negative regulator for the Pi-responsive		d__Bacteria;Actinomycetota;c__Thermoleophilia;o__Gaiellales;f__Gaiellaceae;g__Gaiella;s__	50.94	4.6	0.68	5681	1797275	3.236
MAG106	K03306	pit	Inorganic phosphate transportation		d__Bacteria;Actinomycetota;c__Thermoleophilia;o__Gaiellales;f__Gaiellaceae;g__Gaiella;s__	50.94	4.6	0.68	5681	1797275	3.236
MAG107	K00937	ppk1	Phosphate accumulation		d__Bacteria;Actinomycetota;c__Thermoleophilia;o__Solirubrobacterales;f__Solirubrobacteraceae;g__F1-60-MAGs163;s__	92.63	1.24	0.65	24696	1864804	1.98658
MAG107	K02036	pstB	Inorganic phosphate transportation		d__Bacteria;Actinomycetota;c__Thermoleophilia;o__Solirubrobacterales;f__Solirubrobacteraceae;g__F1-60-MAGs163;s__	92.63	1.24	0.65	24696	1864804	1.98658
MAG107	K02038	pstA	Inorganic phosphate transportation		d__Bacteria;Actinomycetota;c__Thermoleophilia;o__Solirubrobacterales;f__Solirubrobacteraceae;g__F1-60-MAGs163;s__	92.63	1.24	0.65	24696	1864804	1.98658
MAG107	K01524	ppx	Inorganic P solubilization (Intracellular)		d__Bacteria;Actinomycetota;c__Thermoleophilia;o__Solirubrobacterales;f__Solirubrobacteraceae;g__F1-60-MAGs163;s__	92.63	1.24	0.65	24696	1864804	1.98658
MAG107	K02037	pstC	Inorganic phosphate transportation		d__Bacteria;Actinomycetota;c__Thermoleophilia;o__Solirubrobacterales;f__Solirubrobacteraceae;g__F1-60-MAGs163;s__	92.63	1.24	0.65	24696	1864804	1.98658
MAG107	K02040	pstS	Inorganic phosphate transportation		d__Bacteria;Actinomycetota;c__Thermoleophilia;o__Solirubrobacterales;f__Solirubrobacteraceae;g__F1-60-MAGs163;s__	92.63	1.24	0.65	24696	1864804	1.98658
MAG107	K01113	phoD	Organic P mineralization		d__Bacteria;Actinomycetota;c__Thermoleophilia;o__Solirubrobacterales;f__Solirubrobacteraceae;g__F1-60-MAGs163;s__	92.63	1.24	0.65	24696	1864804	1.98658
MAG107	K06217	phoH	Negative regulator for the Pi-responsive		d__Bacteria;Actinomycetota;c__Thermoleophilia;o__Solirubrobacterales;f__Solirubrobacteraceae;g__F1-60-MAGs163;s__	92.63	1.24	0.65	24696	1864804	1.98658
MAG108	K07093	phoX	Organic P mineralization		d__Bacteria;Actinomycetota;c__Acidimicrobiia;o__Acidimicrobiales;f__Microtrichaceae;g__SXMI01;s__SXMI01 sp005777415	93.37	2.36	0.72	16531	2910241	3.04005
MAG108	K07175	phoH2	Phosphate starvation response regulation		d__Bacteria;Actinomycetota;c__Acidimicrobiia;o__Acidimicrobiales;f__Microtrichaceae;g__SXMI01;s__SXMI01 sp005777415	93.37	2.36	0.72	16531	2910241	3.04005
MAG108	K00937	ppk1	Phosphate accumulation		d__Bacteria;Actinomycetota;c__Acidimicrobiia;o__Acidimicrobiales;f__Microtrichaceae;g__SXMI01;s__SXMI01 sp005777415	93.37	2.36	0.72	16531	2910241	3.04005
MAG108	K01113	phoD	Organic P mineralization		d__Bacteria;Actinomycetota;c__Acidimicrobiia;o__Acidimicrobiales;f__Microtrichaceae;g__SXMI01;s__SXMI01 sp005777415	93.37	2.36	0.72	16531	2910241	3.04005
MAG108	K01524	ppx	Inorganic P solubilization (Intracellular)		d__Bacteria;Actinomycetota;c__Acidimicrobiia;o__Acidimicrobiales;f__Microtrichaceae;g__SXMI01;s__SXMI01 sp005777415	93.37	2.36	0.72	16531	2910241	3.04005
MAG108	K22468	ppk2	Phosphate accumulation		d__Bacteria;Actinomycetota;c__Acidimicrobiia;o__Acidimicrobiales;f__Microtrichaceae;g__SXMI01;s__SXMI01 sp005777415	93.37	2.36	0.72	16531	2910241	3.04005
MAG108	K09474	phoN	Organic P mineralization		d__Bacteria;Actinomycetota;c__Acidimicrobiia;o__Acidimicrobiales;f__Microtrichaceae;g__SXMI01;s__SXMI01 sp005777415	93.37	2.36	0.72	16531	2910241	3.04005
MAG108	K06217	phoH	Negative regulator for the Pi-responsive		d__Bacteria;Actinomycetota;c__Acidimicrobiia;o__Acidimicrobiales;f__Microtrichaceae;g__SXMI01;s__SXMI01 sp005777415	93.37	2.36	0.72	16531	2910241	3.04005
MAG108	K02040	pstS	Inorganic phosphate transportation		d__Bacteria;Actinomycetota;c__Acidimicrobiia;o__Acidimicrobiales;f__Microtrichaceae;g__SXMI01;s__SXMI01 sp005777415	93.37	2.36	0.72	16531	2910241	3.04005
MAG108	K01507	ppa	Inorganic P solubilization (Intracellular)		d__Bacteria;Actinomycetota;c__Acidimicrobiia;o__Acidimicrobiales;f__Microtrichaceae;g__SXMI01;s__SXMI01 sp005777415	93.37	2.36	0.72	16531	2910241	3.04005
MAG108	K02036	pstB	Inorganic phosphate transportation		d__Bacteria;Actinomycetota;c__Acidimicrobiia;o__Acidimicrobiales;f__Microtrichaceae;g__SXMI01;s__SXMI01 sp005777415	93.37	2.36	0.72	16531	2910241	3.04005
MAG108	K02038	pstA	Inorganic phosphate transportation		d__Bacteria;Actinomycetota;c__Acidimicrobiia;o__Acidimicrobiales;f__Microtrichaceae;g__SXMI01;s__SXMI01 sp005777415	93.37	2.36	0.72	16531	2910241	3.04005
MAG108	K02037	pstC	Inorganic phosphate transportation		d__Bacteria;Actinomycetota;c__Acidimicrobiia;o__Acidimicrobiales;f__Microtrichaceae;g__SXMI01;s__SXMI01 sp005777415	93.37	2.36	0.72	16531	2910241	3.04005
MAG109	K06217	phoH	Negative regulator for the Pi-responsive		d__Bacteria;Actinomycetota;c__Acidimicrobiia;o__IMCC26256;f__PALSA-555;g__SHUY01;s__SHUY01 sp009694435	94.79	0.33	0.53	54922	1910958	2.009
MAG109	K02038	pstA	Inorganic phosphate transportation		d__Bacteria;Actinomycetota;c__Acidimicrobiia;o__IMCC26256;f__PALSA-555;g__SHUY01;s__SHUY01 sp009694435	94.79	0.33	0.53	54922	1910958	2.009
MAG109	K02037	pstC	Inorganic phosphate transportation		d__Bacteria;Actinomycetota;c__Acidimicrobiia;o__IMCC26256;f__PALSA-555;g__SHUY01;s__SHUY01 sp009694435	94.79	0.33	0.53	54922	1910958	2.009
MAG109	K02040	pstS	Inorganic phosphate transportation		d__Bacteria;Actinomycetota;c__Acidimicrobiia;o__IMCC26256;f__PALSA-555;g__SHUY01;s__SHUY01 sp009694435	94.79	0.33	0.53	54922	1910958	2.009
MAG109	K02036	pstB	Inorganic phosphate transportation		d__Bacteria;Actinomycetota;c__Acidimicrobiia;o__IMCC26256;f__PALSA-555;g__SHUY01;s__SHUY01 sp009694435	94.79	0.33	0.53	54922	1910958	2.009
MAG109	K01524	ppx	Inorganic P solubilization (Intracellular)		d__Bacteria;Actinomycetota;c__Acidimicrobiia;o__IMCC26256;f__PALSA-555;g__SHUY01;s__SHUY01 sp009694435	94.79	0.33	0.53	54922	1910958	2.009
MAG109	K00937	ppk1	Phosphate accumulation		d__Bacteria;Actinomycetota;c__Acidimicrobiia;o__IMCC26256;f__PALSA-555;g__SHUY01;s__SHUY01 sp009694435	94.79	0.33	0.53	54922	1910958	2.009
MAG110	K02040	pstS	Inorganic phosphate transportation		d__Bacteria;Cyanobacteriota;c__Cyanobacteriia;o__PCC-6307;f__Cyanobiaceae;g__Cyanobium;s__	58.23	0.78	0.64	2502	1226886	2.07912
MAG110	K07175	phoH2	Phosphate starvation response regulation		d__Bacteria;Cyanobacteriota;c__Cyanobacteriia;o__PCC-6307;f__Cyanobiaceae;g__Cyanobium;s__	58.23	0.78	0.64	2502	1226886	2.07912
MAG110	K07093	phoX	Organic P mineralization		d__Bacteria;Cyanobacteriota;c__Cyanobacteriia;o__PCC-6307;f__Cyanobiaceae;g__Cyanobium;s__	58.23	0.78	0.64	2502	1226886	2.07912
MAG110	K01113	phoD	Organic P mineralization		d__Bacteria;Cyanobacteriota;c__Cyanobacteriia;o__PCC-6307;f__Cyanobiaceae;g__Cyanobium;s__	58.23	0.78	0.64	2502	1226886	2.07912
MAG110	K02037	pstC	Inorganic phosphate transportation		d__Bacteria;Cyanobacteriota;c__Cyanobacteriia;o__PCC-6307;f__Cyanobiaceae;g__Cyanobium;s__	58.23	0.78	0.64	2502	1226886	2.07912
MAG110	K00937	ppk1	Phosphate accumulation		d__Bacteria;Cyanobacteriota;c__Cyanobacteriia;o__PCC-6307;f__Cyanobiaceae;g__Cyanobium;s__	58.23	0.78	0.64	2502	1226886	2.07912
MAG110	K01524	ppx	Inorganic P solubilization (Intracellular)		d__Bacteria;Cyanobacteriota;c__Cyanobacteriia;o__PCC-6307;f__Cyanobiaceae;g__Cyanobium;s__	58.23	0.78	0.64	2502	1226886	2.07912
MAG111	K02040	pstS	Inorganic phosphate transportation		d__Bacteria;Cyanobacteriota;c__Cyanobacteriia;o__PCC-6307;f__Cyanobiaceae;g__Cyanobium_A;s__Cyanobium_A sp013205255	80.59	1.36	0.66	4534	1910206	2.33094
MAG111	K22468	ppk2	Phosphate accumulation		d__Bacteria;Cyanobacteriota;c__Cyanobacteriia;o__PCC-6307;f__Cyanobiaceae;g__Cyanobium_A;s__Cyanobium_A sp013205255	80.59	1.36	0.66	4534	1910206	2.33094
MAG111	K09474	phoN	Organic P mineralization		d__Bacteria;Cyanobacteriota;c__Cyanobacteriia;o__PCC-6307;f__Cyanobiaceae;g__Cyanobium_A;s__Cyanobium_A sp013205255	80.59	1.36	0.66	4534	1910206	2.33094
MAG111	K07093	phoX	Organic P mineralization		d__Bacteria;Cyanobacteriota;c__Cyanobacteriia;o__PCC-6307;f__Cyanobiaceae;g__Cyanobium_A;s__Cyanobium_A sp013205255	80.59	1.36	0.66	4534	1910206	2.33094
MAG111	K00937	ppk1	Phosphate accumulation		d__Bacteria;Cyanobacteriota;c__Cyanobacteriia;o__PCC-6307;f__Cyanobiaceae;g__Cyanobium_A;s__Cyanobium_A sp013205255	80.59	1.36	0.66	4534	1910206	2.33094
MAG111	K02038	pstA	Inorganic phosphate transportation		d__Bacteria;Cyanobacteriota;c__Cyanobacteriia;o__PCC-6307;f__Cyanobiaceae;g__Cyanobium_A;s__Cyanobium_A sp013205255	80.59	1.36	0.66	4534	1910206	2.33094
MAG111	K02037	pstC	Inorganic phosphate transportation		d__Bacteria;Cyanobacteriota;c__Cyanobacteriia;o__PCC-6307;f__Cyanobiaceae;g__Cyanobium_A;s__Cyanobium_A sp013205255	80.59	1.36	0.66	4534	1910206	2.33094
MAG111	K01524	ppx	Inorganic P solubilization (Intracellular)		d__Bacteria;Cyanobacteriota;c__Cyanobacteriia;o__PCC-6307;f__Cyanobiaceae;g__Cyanobium_A;s__Cyanobium_A sp013205255	80.59	1.36	0.66	4534	1910206	2.33094
MAG112	K02036	pstB	Inorganic phosphate transportation		d__Bacteria;Bipolaricaulota;c__Bipolaricaulia;o__UBA7950;f__UBA9294;g__CAIOGO01;s__	78.23	2.82	0.66	4856	1602012	1.97657
MAG112	K02038	pstA	Inorganic phosphate transportation		d__Bacteria;Bipolaricaulota;c__Bipolaricaulia;o__UBA7950;f__UBA9294;g__CAIOGO01;s__	78.23	2.82	0.66	4856	1602012	1.97657
MAG112	K02037	pstC	Inorganic phosphate transportation		d__Bacteria;Bipolaricaulota;c__Bipolaricaulia;o__UBA7950;f__UBA9294;g__CAIOGO01;s__	78.23	2.82	0.66	4856	1602012	1.97657
MAG112	K02040	pstS	Inorganic phosphate transportation		d__Bacteria;Bipolaricaulota;c__Bipolaricaulia;o__UBA7950;f__UBA9294;g__CAIOGO01;s__	78.23	2.82	0.66	4856	1602012	1.97657
MAG112	K06217	phoH	Negative regulator for the Pi-responsive		d__Bacteria;Bipolaricaulota;c__Bipolaricaulia;o__UBA7950;f__UBA9294;g__CAIOGO01;s__	78.23	2.82	0.66	4856	1602012	1.97657

## Sheet: Table S4
Phosphorus-cycling genes identified in viral contigs, along with their genomic locations, PhaTYP-predicted viral lifestyles, and PHIST-predicted host taxonomy
virus	Length	protein_id	start	end	strand	label	lineage	Pred	Score	host
vContig6	11112	k141_925649_1#HJD2	172	829	+	ppk1	Viruses;Duplodnaviria;Heunggongvirae;Uroviricota;Caudoviricetes	temperate	0.945852	d__Bacteria;p__Planctomycetota;c__Phycisphaerae;o__Phycisphaerales;f__SM1A02;g__JAJDDB01;s__JAJDDB01 sp029260575
vContig6	11112	k141_925649_2#HJD2	835	1198	+	Others	Viruses;Duplodnaviria;Heunggongvirae;Uroviricota;Caudoviricetes	temperate	0.945852	d__Bacteria;p__Planctomycetota;c__Phycisphaerae;o__Phycisphaerales;f__SM1A02;g__JAJDDB01;s__JAJDDB01 sp029260575
vContig6	11112	k141_925649_3#HJD2	1194	3366	+	VOG	Viruses;Duplodnaviria;Heunggongvirae;Uroviricota;Caudoviricetes	temperate	0.945852	d__Bacteria;p__Planctomycetota;c__Phycisphaerae;o__Phycisphaerales;f__SM1A02;g__JAJDDB01;s__JAJDDB01 sp029260575
vContig6	11112	k141_925649_4#HJD2	3358	3571	+	Others	Viruses;Duplodnaviria;Heunggongvirae;Uroviricota;Caudoviricetes	temperate	0.945852	d__Bacteria;p__Planctomycetota;c__Phycisphaerae;o__Phycisphaerales;f__SM1A02;g__JAJDDB01;s__JAJDDB01 sp029260575
vContig6	11112	k141_925649_5#HJD2	3876	5346	+	VOG	Viruses;Duplodnaviria;Heunggongvirae;Uroviricota;Caudoviricetes	temperate	0.945852	d__Bacteria;p__Planctomycetota;c__Phycisphaerae;o__Phycisphaerales;f__SM1A02;g__JAJDDB01;s__JAJDDB01 sp029260575
vContig6	11112	k141_925649_6#HJD2	5342	7454	+	VOG	Viruses;Duplodnaviria;Heunggongvirae;Uroviricota;Caudoviricetes	temperate	0.945852	d__Bacteria;p__Planctomycetota;c__Phycisphaerae;o__Phycisphaerales;f__SM1A02;g__JAJDDB01;s__JAJDDB01 sp029260575
vContig6	11112	k141_925649_7#HJD2	7526	8486	+	Others	Viruses;Duplodnaviria;Heunggongvirae;Uroviricota;Caudoviricetes	temperate	0.945852	d__Bacteria;p__Planctomycetota;c__Phycisphaerae;o__Phycisphaerales;f__SM1A02;g__JAJDDB01;s__JAJDDB01 sp029260575
vContig6	11112	k141_925649_8#HJD2	8488	8854	+	Others	Viruses;Duplodnaviria;Heunggongvirae;Uroviricota;Caudoviricetes	temperate	0.945852	d__Bacteria;p__Planctomycetota;c__Phycisphaerae;o__Phycisphaerales;f__SM1A02;g__JAJDDB01;s__JAJDDB01 sp029260575
vContig6	11112	k141_925649_9#HJD2	8862	9312	+	Others	Viruses;Duplodnaviria;Heunggongvirae;Uroviricota;Caudoviricetes	temperate	0.945852	d__Bacteria;p__Planctomycetota;c__Phycisphaerae;o__Phycisphaerales;f__SM1A02;g__JAJDDB01;s__JAJDDB01 sp029260575
vContig6	11112	k141_925649_10#HJD2	9308	9668	+	Others	Viruses;Duplodnaviria;Heunggongvirae;Uroviricota;Caudoviricetes	temperate	0.945852	d__Bacteria;p__Planctomycetota;c__Phycisphaerae;o__Phycisphaerales;f__SM1A02;g__JAJDDB01;s__JAJDDB01 sp029260575
vContig6	11112	k141_925649_11#HJD2	9687	10098	+	Others	Viruses;Duplodnaviria;Heunggongvirae;Uroviricota;Caudoviricetes	temperate	0.945852	d__Bacteria;p__Planctomycetota;c__Phycisphaerae;o__Phycisphaerales;f__SM1A02;g__JAJDDB01;s__JAJDDB01 sp029260575
vContig6	11112	k141_925649_12#HJD2	10119	10545	+	Others	Viruses;Duplodnaviria;Heunggongvirae;Uroviricota;Caudoviricetes	temperate	0.945852	d__Bacteria;p__Planctomycetota;c__Phycisphaerae;o__Phycisphaerales;f__SM1A02;g__JAJDDB01;s__JAJDDB01 sp029260575
vContig6	11112	k141_925649_13#HJD2	10537	10897	+	Others	Viruses;Duplodnaviria;Heunggongvirae;Uroviricota;Caudoviricetes	temperate	0.945852	d__Bacteria;p__Planctomycetota;c__Phycisphaerae;o__Phycisphaerales;f__SM1A02;g__JAJDDB01;s__JAJDDB01 sp029260575
vContig6	11112	k141_925649_14#HJD2	10899	11112	+	Others	Viruses;Duplodnaviria;Heunggongvirae;Uroviricota;Caudoviricetes	temperate	0.945852	d__Bacteria;p__Planctomycetota;c__Phycisphaerae;o__Phycisphaerales;f__SM1A02;g__JAJDDB01;s__JAJDDB01 sp029260575
vContig5	7171	k141_1005612_16#HJD1	5508	6153	+	phoN	Viruses;Duplodnaviria;Heunggongvirae;Uroviricota;Caudoviricetes	temperate	0.844747	d__Bacteria;p__Patescibacteria;c__Microgenomatia;o__UBA1406;f__GWC2-37-13;g__JAKBEU01;s__JAKBEU01 sp026395455
vContig5	7171	k141_1005612_16#HJD1	5508	6153	+	phoN	Viruses;Duplodnaviria;Heunggongvirae;Uroviricota;Caudoviricetes	temperate	0.844747	d__Bacteria;p__Bacillota;c__Bacilli;o__Bacillales_B;f__Jeotgalibacillaceae;g__Jeotgalibacillus;s__Jeotgalibacillus campisalis
vContig5	7171	k141_1005612_16#HJD1	5508	6153	+	phoN	Viruses;Duplodnaviria;Heunggongvirae;Uroviricota;Caudoviricetes	temperate	0.844747	d__Bacteria;p__Bacteroidota;c__Bacteroidia;o__Cytophagales;f__Flammeovirgaceae;g__Flammeovirga;s__Flammeovirga agarivorans
vContig5	7171	k141_1005612_1#HJD1	1	160	+	Others	Viruses;Duplodnaviria;Heunggongvirae;Uroviricota;Caudoviricetes	temperate	0.844747	d__Bacteria;p__Patescibacteria;c__Microgenomatia;o__UBA1406;f__GWC2-37-13;g__JAKBEU01;s__JAKBEU01 sp026395455
vContig5	7171	k141_1005612_1#HJD1	1	160	+	Others	Viruses;Duplodnaviria;Heunggongvirae;Uroviricota;Caudoviricetes	temperate	0.844747	d__Bacteria;p__Bacillota;c__Bacilli;o__Bacillales_B;f__Jeotgalibacillaceae;g__Jeotgalibacillus;s__Jeotgalibacillus campisalis
vContig5	7171	k141_1005612_1#HJD1	1	160	+	Others	Viruses;Duplodnaviria;Heunggongvirae;Uroviricota;Caudoviricetes	temperate	0.844747	d__Bacteria;p__Bacteroidota;c__Bacteroidia;o__Cytophagales;f__Flammeovirgaceae;g__Flammeovirga;s__Flammeovirga agarivorans
vContig5	7171	k141_1005612_2#HJD1	159	888	+	VOG	Viruses;Duplodnaviria;Heunggongvirae;Uroviricota;Caudoviricetes	temperate	0.844747	d__Bacteria;p__Patescibacteria;c__Microgenomatia;o__UBA1406;f__GWC2-37-13;g__JAKBEU01;s__JAKBEU01 sp026395455
vContig5	7171	k141_1005612_2#HJD1	159	888	+	VOG	Viruses;Duplodnaviria;Heunggongvirae;Uroviricota;Caudoviricetes	temperate	0.844747	d__Bacteria;p__Bacillota;c__Bacilli;o__Bacillales_B;f__Jeotgalibacillaceae;g__Jeotgalibacillus;s__Jeotgalibacillus campisalis
vContig5	7171	k141_1005612_2#HJD1	159	888	+	VOG	Viruses;Duplodnaviria;Heunggongvirae;Uroviricota;Caudoviricetes	temperate	0.844747	d__Bacteria;p__Bacteroidota;c__Bacteroidia;o__Cytophagales;f__Flammeovirgaceae;g__Flammeovirga;s__Flammeovirga agarivorans
vContig5	7171	k141_1005612_3#HJD1	920	1487	+	Others	Viruses;Duplodnaviria;Heunggongvirae;Uroviricota;Caudoviricetes	temperate	0.844747	d__Bacteria;p__Patescibacteria;c__Microgenomatia;o__UBA1406;f__GWC2-37-13;g__JAKBEU01;s__JAKBEU01 sp026395455
vContig5	7171	k141_1005612_3#HJD1	920	1487	+	Others	Viruses;Duplodnaviria;Heunggongvirae;Uroviricota;Caudoviricetes	temperate	0.844747	d__Bacteria;p__Bacillota;c__Bacilli;o__Bacillales_B;f__Jeotgalibacillaceae;g__Jeotgalibacillus;s__Jeotgalibacillus campisalis
vContig5	7171	k141_1005612_3#HJD1	920	1487	+	Others	Viruses;Duplodnaviria;Heunggongvirae;Uroviricota;Caudoviricetes	temperate	0.844747	d__Bacteria;p__Bacteroidota;c__Bacteroidia;o__Cytophagales;f__Flammeovirgaceae;g__Flammeovirga;s__Flammeovirga agarivorans
vContig5	7171	k141_1005612_4#HJD1	1486	1768	+	VOG	Viruses;Duplodnaviria;Heunggongvirae;Uroviricota;Caudoviricetes	temperate	0.844747	d__Bacteria;p__Patescibacteria;c__Microgenomatia;o__UBA1406;f__GWC2-37-13;g__JAKBEU01;s__JAKBEU01 sp026395455
vContig5	7171	k141_1005612_4#HJD1	1486	1768	+	VOG	Viruses;Duplodnaviria;Heunggongvirae;Uroviricota;Caudoviricetes	temperate	0.844747	d__Bacteria;p__Bacillota;c__Bacilli;o__Bacillales_B;f__Jeotgalibacillaceae;g__Jeotgalibacillus;s__Jeotgalibacillus campisalis
vContig5	7171	k141_1005612_4#HJD1	1486	1768	+	VOG	Viruses;Duplodnaviria;Heunggongvirae;Uroviricota;Caudoviricetes	temperate	0.844747	d__Bacteria;p__Bacteroidota;c__Bacteroidia;o__Cytophagales;f__Flammeovirgaceae;g__Flammeovirga;s__Flammeovirga agarivorans
vContig5	7171	k141_1005612_5#HJD1	1767	2073	+	Others	Viruses;Duplodnaviria;Heunggongvirae;Uroviricota;Caudoviricetes	temperate	0.844747	d__Bacteria;p__Patescibacteria;c__Microgenomatia;o__UBA1406;f__GWC2-37-13;g__JAKBEU01;s__JAKBEU01 sp026395455
vContig5	7171	k141_1005612_5#HJD1	1767	2073	+	Others	Viruses;Duplodnaviria;Heunggongvirae;Uroviricota;Caudoviricetes	temperate	0.844747	d__Bacteria;p__Bacillota;c__Bacilli;o__Bacillales_B;f__Jeotgalibacillaceae;g__Jeotgalibacillus;s__Jeotgalibacillus campisalis
vContig5	7171	k141_1005612_5#HJD1	1767	2073	+	Others	Viruses;Duplodnaviria;Heunggongvirae;Uroviricota;Caudoviricetes	temperate	0.844747	d__Bacteria;p__Bacteroidota;c__Bacteroidia;o__Cytophagales;f__Flammeovirgaceae;g__Flammeovirga;s__Flammeovirga agarivorans
vContig5	7171	k141_1005612_6#HJD1	2075	2294	+	Others	Viruses;Duplodnaviria;Heunggongvirae;Uroviricota;Caudoviricetes	temperate	0.844747	d__Bacteria;p__Patescibacteria;c__Microgenomatia;o__UBA1406;f__GWC2-37-13;g__JAKBEU01;s__JAKBEU01 sp026395455
vContig5	7171	k141_1005612_6#HJD1	2075	2294	+	Others	Viruses;Duplodnaviria;Heunggongvirae;Uroviricota;Caudoviricetes	temperate	0.844747	d__Bacteria;p__Bacillota;c__Bacilli;o__Bacillales_B;f__Jeotgalibacillaceae;g__Jeotgalibacillus;s__Jeotgalibacillus campisalis
vContig5	7171	k141_1005612_6#HJD1	2075	2294	+	Others	Viruses;Duplodnaviria;Heunggongvirae;Uroviricota;Caudoviricetes	temperate	0.844747	d__Bacteria;p__Bacteroidota;c__Bacteroidia;o__Cytophagales;f__Flammeovirgaceae;g__Flammeovirga;s__Flammeovirga agarivorans
vContig5	7171	k141_1005612_7#HJD1	2290	2512	+	Others	Viruses;Duplodnaviria;Heunggongvirae;Uroviricota;Caudoviricetes	temperate	0.844747	d__Bacteria;p__Patescibacteria;c__Microgenomatia;o__UBA1406;f__GWC2-37-13;g__JAKBEU01;s__JAKBEU01 sp026395455
vContig5	7171	k141_1005612_7#HJD1	2290	2512	+	Others	Viruses;Duplodnaviria;Heunggongvirae;Uroviricota;Caudoviricetes	temperate	0.844747	d__Bacteria;p__Bacillota;c__Bacilli;o__Bacillales_B;f__Jeotgalibacillaceae;g__Jeotgalibacillus;s__Jeotgalibacillus campisalis
vContig5	7171	k141_1005612_7#HJD1	2290	2512	+	Others	Viruses;Duplodnaviria;Heunggongvirae;Uroviricota;Caudoviricetes	temperate	0.844747	d__Bacteria;p__Bacteroidota;c__Bacteroidia;o__Cytophagales;f__Flammeovirgaceae;g__Flammeovirga;s__Flammeovirga agarivorans
vContig5	7171	k141_1005612_8#HJD1	2513	2759	+	Others	Viruses;Duplodnaviria;Heunggongvirae;Uroviricota;Caudoviricetes	temperate	0.844747	d__Bacteria;p__Patescibacteria;c__Microgenomatia;o__UBA1406;f__GWC2-37-13;g__JAKBEU01;s__JAKBEU01 sp026395455
vContig5	7171	k141_1005612_8#HJD1	2513	2759	+	Others	Viruses;Duplodnaviria;Heunggongvirae;Uroviricota;Caudoviricetes	temperate	0.844747	d__Bacteria;p__Bacillota;c__Bacilli;o__Bacillales_B;f__Jeotgalibacillaceae;g__Jeotgalibacillus;s__Jeotgalibacillus campisalis
vContig5	7171	k141_1005612_8#HJD1	2513	2759	+	Others	Viruses;Duplodnaviria;Heunggongvirae;Uroviricota;Caudoviricetes	temperate	0.844747	d__Bacteria;p__Bacteroidota;c__Bacteroidia;o__Cytophagales;f__Flammeovirgaceae;g__Flammeovirga;s__Flammeovirga agarivorans
vContig5	7171	k141_1005612_9#HJD1	2739	3339	+	VOG	Viruses;Duplodnaviria;Heunggongvirae;Uroviricota;Caudoviricetes	temperate	0.844747	d__Bacteria;p__Patescibacteria;c__Microgenomatia;o__UBA1406;f__GWC2-37-13;g__JAKBEU01;s__JAKBEU01 sp026395455
vContig5	7171	k141_1005612_9#HJD1	2739	3339	+	VOG	Viruses;Duplodnaviria;Heunggongvirae;Uroviricota;Caudoviricetes	temperate	0.844747	d__Bacteria;p__Bacillota;c__Bacilli;o__Bacillales_B;f__Jeotgalibacillaceae;g__Jeotgalibacillus;s__Jeotgalibacillus campisalis
vContig5	7171	k141_1005612_9#HJD1	2739	3339	+	VOG	Viruses;Duplodnaviria;Heunggongvirae;Uroviricota;Caudoviricetes	temperate	0.844747	d__Bacteria;p__Bacteroidota;c__Bacteroidia;o__Cytophagales;f__Flammeovirgaceae;g__Flammeovirga;s__Flammeovirga agarivorans
vContig5	7171	k141_1005612_10#HJD1	3349	3868	+	Others	Viruses;Duplodnaviria;Heunggongvirae;Uroviricota;Caudoviricetes	temperate	0.844747	d__Bacteria;p__Patescibacteria;c__Microgenomatia;o__UBA1406;f__GWC2-37-13;g__JAKBEU01;s__JAKBEU01 sp026395455
vContig5	7171	k141_1005612_10#HJD1	3349	3868	+	Others	Viruses;Duplodnaviria;Heunggongvirae;Uroviricota;Caudoviricetes	temperate	0.844747	d__Bacteria;p__Bacillota;c__Bacilli;o__Bacillales_B;f__Jeotgalibacillaceae;g__Jeotgalibacillus;s__Jeotgalibacillus campisalis
vContig5	7171	k141_1005612_10#HJD1	3349	3868	+	Others	Viruses;Duplodnaviria;Heunggongvirae;Uroviricota;Caudoviricetes	temperate	0.844747	d__Bacteria;p__Bacteroidota;c__Bacteroidia;o__Cytophagales;f__Flammeovirgaceae;g__Flammeovirga;s__Flammeovirga agarivorans
vContig5	7171	k141_1005612_11#HJD1	3971	4085	+	Others	Viruses;Duplodnaviria;Heunggongvirae;Uroviricota;Caudoviricetes	temperate	0.844747	d__Bacteria;p__Patescibacteria;c__Microgenomatia;o__UBA1406;f__GWC2-37-13;g__JAKBEU01;s__JAKBEU01 sp026395455
vContig5	7171	k141_1005612_11#HJD1	3971	4085	+	Others	Viruses;Duplodnaviria;Heunggongvirae;Uroviricota;Caudoviricetes	temperate	0.844747	d__Bacteria;p__Bacillota;c__Bacilli;o__Bacillales_B;f__Jeotgalibacillaceae;g__Jeotgalibacillus;s__Jeotgalibacillus campisalis
vContig5	7171	k141_1005612_11#HJD1	3971	4085	+	Others	Viruses;Duplodnaviria;Heunggongvirae;Uroviricota;Caudoviricetes	temperate	0.844747	d__Bacteria;p__Bacteroidota;c__Bacteroidia;o__Cytophagales;f__Flammeovirgaceae;g__Flammeovirga;s__Flammeovirga agarivorans
vContig5	7171	k141_1005612_12#HJD1	4110	4212	+	Others	Viruses;Duplodnaviria;Heunggongvirae;Uroviricota;Caudoviricetes	temperate	0.844747	d__Bacteria;p__Patescibacteria;c__Microgenomatia;o__UBA1406;f__GWC2-37-13;g__JAKBEU01;s__JAKBEU01 sp026395455
vContig5	7171	k141_1005612_12#HJD1	4110	4212	+	Others	Viruses;Duplodnaviria;Heunggongvirae;Uroviricota;Caudoviricetes	temperate	0.844747	d__Bacteria;p__Bacillota;c__Bacilli;o__Bacillales_B;f__Jeotgalibacillaceae;g__Jeotgalibacillus;s__Jeotgalibacillus campisalis
vContig5	7171	k141_1005612_12#HJD1	4110	4212	+	Others	Viruses;Duplodnaviria;Heunggongvirae;Uroviricota;Caudoviricetes	temperate	0.844747	d__Bacteria;p__Bacteroidota;c__Bacteroidia;o__Cytophagales;f__Flammeovirgaceae;g__Flammeovirga;s__Flammeovirga agarivorans
vContig5	7171	k141_1005612_13#HJD1	4222	4342	+	Others	Viruses;Duplodnaviria;Heunggongvirae;Uroviricota;Caudoviricetes	temperate	0.844747	d__Bacteria;p__Patescibacteria;c__Microgenomatia;o__UBA1406;f__GWC2-37-13;g__JAKBEU01;s__JAKBEU01 sp026395455
vContig5	7171	k141_1005612_13#HJD1	4222	4342	+	Others	Viruses;Duplodnaviria;Heunggongvirae;Uroviricota;Caudoviricetes	temperate	0.844747	d__Bacteria;p__Bacillota;c__Bacilli;o__Bacillales_B;f__Jeotgalibacillaceae;g__Jeotgalibacillus;s__Jeotgalibacillus campisalis
vContig5	7171	k141_1005612_13#HJD1	4222	4342	+	Others	Viruses;Duplodnaviria;Heunggongvirae;Uroviricota;Caudoviricetes	temperate	0.844747	d__Bacteria;p__Bacteroidota;c__Bacteroidia;o__Cytophagales;f__Flammeovirgaceae;g__Flammeovirga;s__Flammeovirga agarivorans
vContig5	7171	k141_1005612_14#HJD1	4346	5054	+	Others	Viruses;Duplodnaviria;Heunggongvirae;Uroviricota;Caudoviricetes	temperate	0.844747	d__Bacteria;p__Patescibacteria;c__Microgenomatia;o__UBA1406;f__GWC2-37-13;g__JAKBEU01;s__JAKBEU01 sp026395455
vContig5	7171	k141_1005612_14#HJD1	4346	5054	+	Others	Viruses;Duplodnaviria;Heunggongvirae;Uroviricota;Caudoviricetes	temperate	0.844747	d__Bacteria;p__Bacillota;c__Bacilli;o__Bacillales_B;f__Jeotgalibacillaceae;g__Jeotgalibacillus;s__Jeotgalibacillus campisalis
vContig5	7171	k141_1005612_14#HJD1	4346	5054	+	Others	Viruses;Duplodnaviria;Heunggongvirae;Uroviricota;Caudoviricetes	temperate	0.844747	d__Bacteria;p__Bacteroidota;c__Bacteroidia;o__Cytophagales;f__Flammeovirgaceae;g__Flammeovirga;s__Flammeovirga agarivorans
vContig5	7171	k141_1005612_15#HJD1	5054	5492	+	Others	Viruses;Duplodnaviria;Heunggongvirae;Uroviricota;Caudoviricetes	temperate	0.844747	d__Bacteria;p__Patescibacteria;c__Microgenomatia;o__UBA1406;f__GWC2-37-13;g__JAKBEU01;s__JAKBEU01 sp026395455
vContig5	7171	k141_1005612_15#HJD1	5054	5492	+	Others	Viruses;Duplodnaviria;Heunggongvirae;Uroviricota;Caudoviricetes	temperate	0.844747	d__Bacteria;p__Bacillota;c__Bacilli;o__Bacillales_B;f__Jeotgalibacillaceae;g__Jeotgalibacillus;s__Jeotgalibacillus campisalis
vContig5	7171	k141_1005612_15#HJD1	5054	5492	+	Others	Viruses;Duplodnaviria;Heunggongvirae;Uroviricota;Caudoviricetes	temperate	0.844747	d__Bacteria;p__Bacteroidota;c__Bacteroidia;o__Cytophagales;f__Flammeovirgaceae;g__Flammeovirga;s__Flammeovirga agarivorans
vContig5	7171	k141_1005612_17#HJD1	6152	6554	+	VOG	Viruses;Duplodnaviria;Heunggongvirae;Uroviricota;Caudoviricetes	temperate	0.844747	d__Bacteria;p__Patescibacteria;c__Microgenomatia;o__UBA1406;f__GWC2-37-13;g__JAKBEU01;s__JAKBEU01 sp026395455
vContig5	7171	k141_1005612_17#HJD1	6152	6554	+	VOG	Viruses;Duplodnaviria;Heunggongvirae;Uroviricota;Caudoviricetes	temperate	0.844747	d__Bacteria;p__Bacillota;c__Bacilli;o__Bacillales_B;f__Jeotgalibacillaceae;g__Jeotgalibacillus;s__Jeotgalibacillus campisalis
vContig5	7171	k141_1005612_17#HJD1	6152	6554	+	VOG	Viruses;Duplodnaviria;Heunggongvirae;Uroviricota;Caudoviricetes	temperate	0.844747	d__Bacteria;p__Bacteroidota;c__Bacteroidia;o__Cytophagales;f__Flammeovirgaceae;g__Flammeovirga;s__Flammeovirga agarivorans
vContig5	7171	k141_1005612_18#HJD1	6597	7047	+	Others	Viruses;Duplodnaviria;Heunggongvirae;Uroviricota;Caudoviricetes	temperate	0.844747	d__Bacteria;p__Patescibacteria;c__Microgenomatia;o__UBA1406;f__GWC2-37-13;g__JAKBEU01;s__JAKBEU01 sp026395455
vContig5	7171	k141_1005612_18#HJD1	6597	7047	+	Others	Viruses;Duplodnaviria;Heunggongvirae;Uroviricota;Caudoviricetes	temperate	0.844747	d__Bacteria;p__Bacillota;c__Bacilli;o__Bacillales_B;f__Jeotgalibacillaceae;g__Jeotgalibacillus;s__Jeotgalibacillus campisalis
vContig5	7171	k141_1005612_18#HJD1	6597	7047	+	Others	Viruses;Duplodnaviria;Heunggongvirae;Uroviricota;Caudoviricetes	temperate	0.844747	d__Bacteria;p__Bacteroidota;c__Bacteroidia;o__Cytophagales;f__Flammeovirgaceae;g__Flammeovirga;s__Flammeovirga agarivorans
vContig5	7171	k141_1005612_19#HJD1	7039	7171	+	Others	Viruses;Duplodnaviria;Heunggongvirae;Uroviricota;Caudoviricetes	temperate	0.844747	d__Bacteria;p__Patescibacteria;c__Microgenomatia;o__UBA1406;f__GWC2-37-13;g__JAKBEU01;s__JAKBEU01 sp026395455
vContig5	7171	k141_1005612_19#HJD1	7039	7171	+	Others	Viruses;Duplodnaviria;Heunggongvirae;Uroviricota;Caudoviricetes	temperate	0.844747	d__Bacteria;p__Bacillota;c__Bacilli;o__Bacillales_B;f__Jeotgalibacillaceae;g__Jeotgalibacillus;s__Jeotgalibacillus campisalis
vContig5	7171	k141_1005612_19#HJD1	7039	7171	+	Others	Viruses;Duplodnaviria;Heunggongvirae;Uroviricota;Caudoviricetes	temperate	0.844747	d__Bacteria;p__Bacteroidota;c__Bacteroidia;o__Cytophagales;f__Flammeovirgaceae;g__Flammeovirga;s__Flammeovirga agarivorans
vContig2	47068	k141_243973_33#HJD1	16982	17483	+	phnJ	Viruses;Duplodnaviria;Heunggongvirae;Uroviricota;Caudoviricetes	virulent	0.999866	d__Bacteria;p__Bacillota_I;c__Bacilli_A;o__Acholeplasmatales;f__Anaeroplasmataceae;g__CALUXS01;s__CALUXS01 sp944324725
vContig2	47068	k141_243973_1#HJD1	105	582	+	Others	Viruses;Duplodnaviria;Heunggongvirae;Uroviricota;Caudoviricetes	virulent	0.999866	d__Bacteria;p__Bacillota_I;c__Bacilli_A;o__Acholeplasmatales;f__Anaeroplasmataceae;g__CALUXS01;s__CALUXS01 sp944324725
vContig2	47068	k141_243973_2#HJD1	578	1391	+	VOG	Viruses;Duplodnaviria;Heunggongvirae;Uroviricota;Caudoviricetes	virulent	0.999866	d__Bacteria;p__Bacillota_I;c__Bacilli_A;o__Acholeplasmatales;f__Anaeroplasmataceae;g__CALUXS01;s__CALUXS01 sp944324725
vContig2	47068	k141_243973_3#HJD1	1393	1963	+	VOG	Viruses;Duplodnaviria;Heunggongvirae;Uroviricota;Caudoviricetes	virulent	0.999866	d__Bacteria;p__Bacillota_I;c__Bacilli_A;o__Acholeplasmatales;f__Anaeroplasmataceae;g__CALUXS01;s__CALUXS01 sp944324725
vContig2	47068	k141_243973_4#HJD1	1979	2237	+	Others	Viruses;Duplodnaviria;Heunggongvirae;Uroviricota;Caudoviricetes	virulent	0.999866	d__Bacteria;p__Bacillota_I;c__Bacilli_A;o__Acholeplasmatales;f__Anaeroplasmataceae;g__CALUXS01;s__CALUXS01 sp944324725
vContig2	47068	k141_243973_5#HJD1	2296	2662	+	Others	Viruses;Duplodnaviria;Heunggongvirae;Uroviricota;Caudoviricetes	virulent	0.999866	d__Bacteria;p__Bacillota_I;c__Bacilli_A;o__Acholeplasmatales;f__Anaeroplasmataceae;g__CALUXS01;s__CALUXS01 sp944324725
vContig2	47068	k141_243973_6#HJD1	2656	3076	-	VOG	Viruses;Duplodnaviria;Heunggongvirae;Uroviricota;Caudoviricetes	virulent	0.999866	d__Bacteria;p__Bacillota_I;c__Bacilli_A;o__Acholeplasmatales;f__Anaeroplasmataceae;g__CALUXS01;s__CALUXS01 sp944324725
vContig2	47068	k141_243973_7#HJD1	3140	4526	+	VOG	Viruses;Duplodnaviria;Heunggongvirae;Uroviricota;Caudoviricetes	virulent	0.999866	d__Bacteria;p__Bacillota_I;c__Bacilli_A;o__Acholeplasmatales;f__Anaeroplasmataceae;g__CALUXS01;s__CALUXS01 sp944324725
vContig2	47068	k141_243973_8#HJD1	4528	4717	+	Others	Viruses;Duplodnaviria;Heunggongvirae;Uroviricota;Caudoviricetes	virulent	0.999866	d__Bacteria;p__Bacillota_I;c__Bacilli_A;o__Acholeplasmatales;f__Anaeroplasmataceae;g__CALUXS01;s__CALUXS01 sp944324725
vContig2	47068	k141_243973_9#HJD1	4713	5094	+	Others	Viruses;Duplodnaviria;Heunggongvirae;Uroviricota;Caudoviricetes	virulent	0.999866	d__Bacteria;p__Bacillota_I;c__Bacilli_A;o__Acholeplasmatales;f__Anaeroplasmataceae;g__CALUXS01;s__CALUXS01 sp944324725
vContig2	47068	k141_243973_10#HJD1	5090	5495	+	Others	Viruses;Duplodnaviria;Heunggongvirae;Uroviricota;Caudoviricetes	virulent	0.999866	d__Bacteria;p__Bacillota_I;c__Bacilli_A;o__Acholeplasmatales;f__Anaeroplasmataceae;g__CALUXS01;s__CALUXS01 sp944324725
vContig2	47068	k141_243973_11#HJD1	5466	5691	+	Others	Viruses;Duplodnaviria;Heunggongvirae;Uroviricota;Caudoviricetes	virulent	0.999866	d__Bacteria;p__Bacillota_I;c__Bacilli_A;o__Acholeplasmatales;f__Anaeroplasmataceae;g__CALUXS01;s__CALUXS01 sp944324725
vContig2	47068	k141_243973_12#HJD1	5751	6507	+	VOG	Viruses;Duplodnaviria;Heunggongvirae;Uroviricota;Caudoviricetes	virulent	0.999866	d__Bacteria;p__Bacillota_I;c__Bacilli_A;o__Acholeplasmatales;f__Anaeroplasmataceae;g__CALUXS01;s__CALUXS01 sp944324725
vContig2	47068	k141_243973_13#HJD1	6499	6964	+	Others	Viruses;Duplodnaviria;Heunggongvirae;Uroviricota;Caudoviricetes	virulent	0.999866	d__Bacteria;p__Bacillota_I;c__Bacilli_A;o__Acholeplasmatales;f__Anaeroplasmataceae;g__CALUXS01;s__CALUXS01 sp944324725
vContig2	47068	k141_243973_14#HJD1	6972	7278	+	Others	Viruses;Duplodnaviria;Heunggongvirae;Uroviricota;Caudoviricetes	virulent	0.999866	d__Bacteria;p__Bacillota_I;c__Bacilli_A;o__Acholeplasmatales;f__Anaeroplasmataceae;g__CALUXS01;s__CALUXS01 sp944324725
vContig2	47068	k141_243973_15#HJD1	7277	7718	+	VOG	Viruses;Duplodnaviria;Heunggongvirae;Uroviricota;Caudoviricetes	virulent	0.999866	d__Bacteria;p__Bacillota_I;c__Bacilli_A;o__Acholeplasmatales;f__Anaeroplasmataceae;g__CALUXS01;s__CALUXS01 sp944324725
vContig2	47068	k141_243973_16#HJD1	7719	7905	+	Others	Viruses;Duplodnaviria;Heunggongvirae;Uroviricota;Caudoviricetes	virulent	0.999866	d__Bacteria;p__Bacillota_I;c__Bacilli_A;o__Acholeplasmatales;f__Anaeroplasmataceae;g__CALUXS01;s__CALUXS01 sp944324725
vContig2	47068	k141_243973_17#HJD1	7901	8693	+	VOG	Viruses;Duplodnaviria;Heunggongvirae;Uroviricota;Caudoviricetes	virulent	0.999866	d__Bacteria;p__Bacillota_I;c__Bacilli_A;o__Acholeplasmatales;f__Anaeroplasmataceae;g__CALUXS01;s__CALUXS01 sp944324725
vContig2	47068	k141_243973_18#HJD1	8752	9148	+	VOG	Viruses;Duplodnaviria;Heunggongvirae;Uroviricota;Caudoviricetes	virulent	0.999866	d__Bacteria;p__Bacillota_I;c__Bacilli_A;o__Acholeplasmatales;f__Anaeroplasmataceae;g__CALUXS01;s__CALUXS01 sp944324725
vContig2	47068	k141_243973_19#HJD1	9155	10157	+	VOG	Viruses;Duplodnaviria;Heunggongvirae;Uroviricota;Caudoviricetes	virulent	0.999866	d__Bacteria;p__Bacillota_I;c__Bacilli_A;o__Acholeplasmatales;f__Anaeroplasmataceae;g__CALUXS01;s__CALUXS01 sp944324725
vContig2	47068	k141_243973_20#HJD1	10153	10747	+	Others	Viruses;Duplodnaviria;Heunggongvirae;Uroviricota;Caudoviricetes	virulent	0.999866	d__Bacteria;p__Bacillota_I;c__Bacilli_A;o__Acholeplasmatales;f__Anaeroplasmataceae;g__CALUXS01;s__CALUXS01 sp944324725
vContig2	47068	k141_243973_21#HJD1	10770	11751	+	VOG	Viruses;Duplodnaviria;Heunggongvirae;Uroviricota;Caudoviricetes	virulent	0.999866	d__Bacteria;p__Bacillota_I;c__Bacilli_A;o__Acholeplasmatales;f__Anaeroplasmataceae;g__CALUXS01;s__CALUXS01 sp944324725
vContig2	47068	k141_243973_22#HJD1	11761	12781	+	Others	Viruses;Duplodnaviria;Heunggongvirae;Uroviricota;Caudoviricetes	virulent	0.999866	d__Bacteria;p__Bacillota_I;c__Bacilli_A;o__Acholeplasmatales;f__Anaeroplasmataceae;g__CALUXS01;s__CALUXS01 sp944324725
vContig2	47068	k141_243973_23#HJD1	12798	13083	+	Others	Viruses;Duplodnaviria;Heunggongvirae;Uroviricota;Caudoviricetes	virulent	0.999866	d__Bacteria;p__Bacillota_I;c__Bacilli_A;o__Acholeplasmatales;f__Anaeroplasmataceae;g__CALUXS01;s__CALUXS01 sp944324725
vContig2	47068	k141_243973_24#HJD1	13079	13322	+	Others	Viruses;Duplodnaviria;Heunggongvirae;Uroviricota;Caudoviricetes	virulent	0.999866	d__Bacteria;p__Bacillota_I;c__Bacilli_A;o__Acholeplasmatales;f__Anaeroplasmataceae;g__CALUXS01;s__CALUXS01 sp944324725
vContig2	47068	k141_243973_25#HJD1	13331	13772	+	Others	Viruses;Duplodnaviria;Heunggongvirae;Uroviricota;Caudoviricetes	virulent	0.999866	d__Bacteria;p__Bacillota_I;c__Bacilli_A;o__Acholeplasmatales;f__Anaeroplasmataceae;g__CALUXS01;s__CALUXS01 sp944324725
vContig2	47068	k141_243973_26#HJD1	13781	13994	+	Others	Viruses;Duplodnaviria;Heunggongvirae;Uroviricota;Caudoviricetes	virulent	0.999866	d__Bacteria;p__Bacillota_I;c__Bacilli_A;o__Acholeplasmatales;f__Anaeroplasmataceae;g__CALUXS01;s__CALUXS01 sp944324725
vContig2	47068	k141_243973_27#HJD1	14003	14360	+	Others	Viruses;Duplodnaviria;Heunggongvirae;Uroviricota;Caudoviricetes	virulent	0.999866	d__Bacteria;p__Bacillota_I;c__Bacilli_A;o__Acholeplasmatales;f__Anaeroplasmataceae;g__CALUXS01;s__CALUXS01 sp944324725
vContig2	47068	k141_243973_28#HJD1	14356	14965	+	VOG	Viruses;Duplodnaviria;Heunggongvirae;Uroviricota;Caudoviricetes	virulent	0.999866	d__Bacteria;p__Bacillota_I;c__Bacilli_A;o__Acholeplasmatales;f__Anaeroplasmataceae;g__CALUXS01;s__CALUXS01 sp944324725
vContig2	47068	k141_243973_29#HJD1	14966	15335	+	Others	Viruses;Duplodnaviria;Heunggongvirae;Uroviricota;Caudoviricetes	virulent	0.999866	d__Bacteria;p__Bacillota_I;c__Bacilli_A;o__Acholeplasmatales;f__Anaeroplasmataceae;g__CALUXS01;s__CALUXS01 sp944324725
vContig2	47068	k141_243973_30#HJD1	15336	15684	+	Others	Viruses;Duplodnaviria;Heunggongvirae;Uroviricota;Caudoviricetes	virulent	0.999866	d__Bacteria;p__Bacillota_I;c__Bacilli_A;o__Acholeplasmatales;f__Anaeroplasmataceae;g__CALUXS01;s__CALUXS01 sp944324725
vContig2	47068	k141_243973_31#HJD1	15926	16742	+	VOG	Viruses;Duplodnaviria;Heunggongvirae;Uroviricota;Caudoviricetes	virulent	0.999866	d__Bacteria;p__Bacillota_I;c__Bacilli_A;o__Acholeplasmatales;f__Anaeroplasmataceae;g__CALUXS01;s__CALUXS01 sp944324725
vContig2	47068	k141_243973_32#HJD1	16752	16974	+	Others	Viruses;Duplodnaviria;Heunggongvirae;Uroviricota;Caudoviricetes	virulent	0.999866	d__Bacteria;p__Bacillota_I;c__Bacilli_A;o__Acholeplasmatales;f__Anaeroplasmataceae;g__CALUXS01;s__CALUXS01 sp944324725
vContig2	47068	k141_243973_34#HJD1	17482	18232	+	VOG	Viruses;Duplodnaviria;Heunggongvirae;Uroviricota;Caudoviricetes	virulent	0.999866	d__Bacteria;p__Bacillota_I;c__Bacilli_A;o__Acholeplasmatales;f__Anaeroplasmataceae;g__CALUXS01;s__CALUXS01 sp944324725
vContig2	47068	k141_243973_35#HJD1	18205	18835	-	VOG	Viruses;Duplodnaviria;Heunggongvirae;Uroviricota;Caudoviricetes	virulent	0.999866	d__Bacteria;p__Bacillota_I;c__Bacilli_A;o__Acholeplasmatales;f__Anaeroplasmataceae;g__CALUXS01;s__CALUXS01 sp944324725
vContig2	47068	k141_243973_36#HJD1	18899	19388	+	Others	Viruses;Duplodnaviria;Heunggongvirae;Uroviricota;Caudoviricetes	virulent	0.999866	d__Bacteria;p__Bacillota_I;c__Bacilli_A;o__Acholeplasmatales;f__Anaeroplasmataceae;g__CALUXS01;s__CALUXS01 sp944324725
vContig2	47068	k141_243973_37#HJD1	19384	19657	+	Others	Viruses;Duplodnaviria;Heunggongvirae;Uroviricota;Caudoviricetes	virulent	0.999866	d__Bacteria;p__Bacillota_I;c__Bacilli_A;o__Acholeplasmatales;f__Anaeroplasmataceae;g__CALUXS01;s__CALUXS01 sp944324725
vContig2	47068	k141_243973_38#HJD1	19670	19925	+	Others	Viruses;Duplodnaviria;Heunggongvirae;Uroviricota;Caudoviricetes	virulent	0.999866	d__Bacteria;p__Bacillota_I;c__Bacilli_A;o__Acholeplasmatales;f__Anaeroplasmataceae;g__CALUXS01;s__CALUXS01 sp944324725
vContig2	47068	k141_243973_39#HJD1	19921	20140	+	Others	Viruses;Duplodnaviria;Heunggongvirae;Uroviricota;Caudoviricetes	virulent	0.999866	d__Bacteria;p__Bacillota_I;c__Bacilli_A;o__Acholeplasmatales;f__Anaeroplasmataceae;g__CALUXS01;s__CALUXS01 sp944324725
vContig2	47068	k141_243973_40#HJD1	20143	20362	+	Others	Viruses;Duplodnaviria;Heunggongvirae;Uroviricota;Caudoviricetes	virulent	0.999866	d__Bacteria;p__Bacillota_I;c__Bacilli_A;o__Acholeplasmatales;f__Anaeroplasmataceae;g__CALUXS01;s__CALUXS01 sp944324725
vContig2	47068	k141_243973_41#HJD1	20363	20567	+	Others	Viruses;Duplodnaviria;Heunggongvirae;Uroviricota;Caudoviricetes	virulent	0.999866	d__Bacteria;p__Bacillota_I;c__Bacilli_A;o__Acholeplasmatales;f__Anaeroplasmataceae;g__CALUXS01;s__CALUXS01 sp944324725
vContig2	47068	k141_243973_42#HJD1	20760	21627	+	VOG	Viruses;Duplodnaviria;Heunggongvirae;Uroviricota;Caudoviricetes	virulent	0.999866	d__Bacteria;p__Bacillota_I;c__Bacilli_A;o__Acholeplasmatales;f__Anaeroplasmataceae;g__CALUXS01;s__CALUXS01 sp944324725
vContig2	47068	k141_243973_43#HJD1	21701	22130	+	Others	Viruses;Duplodnaviria;Heunggongvirae;Uroviricota;Caudoviricetes	virulent	0.999866	d__Bacteria;p__Bacillota_I;c__Bacilli_A;o__Acholeplasmatales;f__Anaeroplasmataceae;g__CALUXS01;s__CALUXS01 sp944324725
vContig2	47068	k141_243973_44#HJD1	22126	22954	+	Others	Viruses;Duplodnaviria;Heunggongvirae;Uroviricota;Caudoviricetes	virulent	0.999866	d__Bacteria;p__Bacillota_I;c__Bacilli_A;o__Acholeplasmatales;f__Anaeroplasmataceae;g__CALUXS01;s__CALUXS01 sp944324725
vContig2	47068	k141_243973_45#HJD1	22956	23358	+	VOG	Viruses;Duplodnaviria;Heunggongvirae;Uroviricota;Caudoviricetes	virulent	0.999866	d__Bacteria;p__Bacillota_I;c__Bacilli_A;o__Acholeplasmatales;f__Anaeroplasmataceae;g__CALUXS01;s__CALUXS01 sp944324725
vContig2	47068	k141_243973_46#HJD1	23357	23612	+	Others	Viruses;Duplodnaviria;Heunggongvirae;Uroviricota;Caudoviricetes	virulent	0.999866	d__Bacteria;p__Bacillota_I;c__Bacilli_A;o__Acholeplasmatales;f__Anaeroplasmataceae;g__CALUXS01;s__CALUXS01 sp944324725
vContig2	47068	k141_243973_47#HJD1	23617	23947	+	Others	Viruses;Duplodnaviria;Heunggongvirae;Uroviricota;Caudoviricetes	virulent	0.999866	d__Bacteria;p__Bacillota_I;c__Bacilli_A;o__Acholeplasmatales;f__Anaeroplasmataceae;g__CALUXS01;s__CALUXS01 sp944324725
vContig2	47068	k141_243973_48#HJD1	23943	24201	+	VOG	Viruses;Duplodnaviria;Heunggongvirae;Uroviricota;Caudoviricetes	virulent	0.999866	d__Bacteria;p__Bacillota_I;c__Bacilli_A;o__Acholeplasmatales;f__Anaeroplasmataceae;g__CALUXS01;s__CALUXS01 sp944324725
vContig2	47068	k141_243973_49#HJD1	24202	24481	+	Others	Viruses;Duplodnaviria;Heunggongvirae;Uroviricota;Caudoviricetes	virulent	0.999866	d__Bacteria;p__Bacillota_I;c__Bacilli_A;o__Acholeplasmatales;f__Anaeroplasmataceae;g__CALUXS01;s__CALUXS01 sp944324725
vContig2	47068	k141_243973_50#HJD1	24480	24990	+	Others	Viruses;Duplodnaviria;Heunggongvirae;Uroviricota;Caudoviricetes	virulent	0.999866	d__Bacteria;p__Bacillota_I;c__Bacilli_A;o__Acholeplasmatales;f__Anaeroplasmataceae;g__CALUXS01;s__CALUXS01 sp944324725
vContig2	47068	k141_243973_51#HJD1	24999	26685	+	Others	Viruses;Duplodnaviria;Heunggongvirae;Uroviricota;Caudoviricetes	virulent	0.999866	d__Bacteria;p__Bacillota_I;c__Bacilli_A;o__Acholeplasmatales;f__Anaeroplasmataceae;g__CALUXS01;s__CALUXS01 sp944324725
vContig2	47068	k141_243973_52#HJD1	26686	27220	+	Others	Viruses;Duplodnaviria;Heunggongvirae;Uroviricota;Caudoviricetes	virulent	0.999866	d__Bacteria;p__Bacillota_I;c__Bacilli_A;o__Acholeplasmatales;f__Anaeroplasmataceae;g__CALUXS01;s__CALUXS01 sp944324725
vContig2	47068	k141_243973_53#HJD1	27649	27826	+	Others	Viruses;Duplodnaviria;Heunggongvirae;Uroviricota;Caudoviricetes	virulent	0.999866	d__Bacteria;p__Bacillota_I;c__Bacilli_A;o__Acholeplasmatales;f__Anaeroplasmataceae;g__CALUXS01;s__CALUXS01 sp944324725
vContig2	47068	k141_243973_54#HJD1	27828	28038	+	Others	Viruses;Duplodnaviria;Heunggongvirae;Uroviricota;Caudoviricetes	virulent	0.999866	d__Bacteria;p__Bacillota_I;c__Bacilli_A;o__Acholeplasmatales;f__Anaeroplasmataceae;g__CALUXS01;s__CALUXS01 sp944324725
vContig2	47068	k141_243973_55#HJD1	28034	28328	+	Others	Viruses;Duplodnaviria;Heunggongvirae;Uroviricota;Caudoviricetes	virulent	0.999866	d__Bacteria;p__Bacillota_I;c__Bacilli_A;o__Acholeplasmatales;f__Anaeroplasmataceae;g__CALUXS01;s__CALUXS01 sp944324725
vContig2	47068	k141_243973_56#HJD1	28354	28846	+	VOG	Viruses;Duplodnaviria;Heunggongvirae;Uroviricota;Caudoviricetes	virulent	0.999866	d__Bacteria;p__Bacillota_I;c__Bacilli_A;o__Acholeplasmatales;f__Anaeroplasmataceae;g__CALUXS01;s__CALUXS01 sp944324725
vContig2	47068	k141_243973_57#HJD1	28847	29147	+	Others	Viruses;Duplodnaviria;Heunggongvirae;Uroviricota;Caudoviricetes	virulent	0.999866	d__Bacteria;p__Bacillota_I;c__Bacilli_A;o__Acholeplasmatales;f__Anaeroplasmataceae;g__CALUXS01;s__CALUXS01 sp944324725
vContig2	47068	k141_243973_58#HJD1	29173	29563	+	Others	Viruses;Duplodnaviria;Heunggongvirae;Uroviricota;Caudoviricetes	virulent	0.999866	d__Bacteria;p__Bacillota_I;c__Bacilli_A;o__Acholeplasmatales;f__Anaeroplasmataceae;g__CALUXS01;s__CALUXS01 sp944324725
vContig2	47068	k141_243973_59#HJD1	29718	30012	+	Others	Viruses;Duplodnaviria;Heunggongvirae;Uroviricota;Caudoviricetes	virulent	0.999866	d__Bacteria;p__Bacillota_I;c__Bacilli_A;o__Acholeplasmatales;f__Anaeroplasmataceae;g__CALUXS01;s__CALUXS01 sp944324725
vContig2	47068	k141_243973_60#HJD1	29953	30850	+	VOG	Viruses;Duplodnaviria;Heunggongvirae;Uroviricota;Caudoviricetes	virulent	0.999866	d__Bacteria;p__Bacillota_I;c__Bacilli_A;o__Acholeplasmatales;f__Anaeroplasmataceae;g__CALUXS01;s__CALUXS01 sp944324725
vContig2	47068	k141_243973_61#HJD1	30854	31145	+	Others	Viruses;Duplodnaviria;Heunggongvirae;Uroviricota;Caudoviricetes	virulent	0.999866	d__Bacteria;p__Bacillota_I;c__Bacilli_A;o__Acholeplasmatales;f__Anaeroplasmataceae;g__CALUXS01;s__CALUXS01 sp944324725
vContig2	47068	k141_243973_62#HJD1	31141	31405	+	Others	Viruses;Duplodnaviria;Heunggongvirae;Uroviricota;Caudoviricetes	virulent	0.999866	d__Bacteria;p__Bacillota_I;c__Bacilli_A;o__Acholeplasmatales;f__Anaeroplasmataceae;g__CALUXS01;s__CALUXS01 sp944324725
vContig2	47068	k141_243973_63#HJD1	31391	31979	+	VOG	Viruses;Duplodnaviria;Heunggongvirae;Uroviricota;Caudoviricetes	virulent	0.999866	d__Bacteria;p__Bacillota_I;c__Bacilli_A;o__Acholeplasmatales;f__Anaeroplasmataceae;g__CALUXS01;s__CALUXS01 sp944324725
vContig2	47068	k141_243973_64#HJD1	31997	33110	+	Others	Viruses;Duplodnaviria;Heunggongvirae;Uroviricota;Caudoviricetes	virulent	0.999866	d__Bacteria;p__Bacillota_I;c__Bacilli_A;o__Acholeplasmatales;f__Anaeroplasmataceae;g__CALUXS01;s__CALUXS01 sp944324725
vContig2	47068	k141_243973_65#HJD1	33114	33789	+	Others	Viruses;Duplodnaviria;Heunggongvirae;Uroviricota;Caudoviricetes	virulent	0.999866	d__Bacteria;p__Bacillota_I;c__Bacilli_A;o__Acholeplasmatales;f__Anaeroplasmataceae;g__CALUXS01;s__CALUXS01 sp944324725
vContig2	47068	k141_243973_66#HJD1	33779	34202	+	Others	Viruses;Duplodnaviria;Heunggongvirae;Uroviricota;Caudoviricetes	virulent	0.999866	d__Bacteria;p__Bacillota_I;c__Bacilli_A;o__Acholeplasmatales;f__Anaeroplasmataceae;g__CALUXS01;s__CALUXS01 sp944324725
vContig2	47068	k141_243973_67#HJD1	34201	34669	+	VOG	Viruses;Duplodnaviria;Heunggongvirae;Uroviricota;Caudoviricetes	virulent	0.999866	d__Bacteria;p__Bacillota_I;c__Bacilli_A;o__Acholeplasmatales;f__Anaeroplasmataceae;g__CALUXS01;s__CALUXS01 sp944324725
vContig2	47068	k141_243973_68#HJD1	34665	34920	+	Others	Viruses;Duplodnaviria;Heunggongvirae;Uroviricota;Caudoviricetes	virulent	0.999866	d__Bacteria;p__Bacillota_I;c__Bacilli_A;o__Acholeplasmatales;f__Anaeroplasmataceae;g__CALUXS01;s__CALUXS01 sp944324725
vContig2	47068	k141_243973_69#HJD1	34916	35360	+	Others	Viruses;Duplodnaviria;Heunggongvirae;Uroviricota;Caudoviricetes	virulent	0.999866	d__Bacteria;p__Bacillota_I;c__Bacilli_A;o__Acholeplasmatales;f__Anaeroplasmataceae;g__CALUXS01;s__CALUXS01 sp944324725
vContig2	47068	k141_243973_70#HJD1	35370	35637	+	Others	Viruses;Duplodnaviria;Heunggongvirae;Uroviricota;Caudoviricetes	virulent	0.999866	d__Bacteria;p__Bacillota_I;c__Bacilli_A;o__Acholeplasmatales;f__Anaeroplasmataceae;g__CALUXS01;s__CALUXS01 sp944324725
vContig2	47068	k141_243973_71#HJD1	35636	35930	+	Others	Viruses;Duplodnaviria;Heunggongvirae;Uroviricota;Caudoviricetes	virulent	0.999866	d__Bacteria;p__Bacillota_I;c__Bacilli_A;o__Acholeplasmatales;f__Anaeroplasmataceae;g__CALUXS01;s__CALUXS01 sp944324725
vContig2	47068	k141_243973_72#HJD1	35931	37413	+	VOG	Viruses;Duplodnaviria;Heunggongvirae;Uroviricota;Caudoviricetes	virulent	0.999866	d__Bacteria;p__Bacillota_I;c__Bacilli_A;o__Acholeplasmatales;f__Anaeroplasmataceae;g__CALUXS01;s__CALUXS01 sp944324725
vContig2	47068	k141_243973_73#HJD1	37471	37807	+	Others	Viruses;Duplodnaviria;Heunggongvirae;Uroviricota;Caudoviricetes	virulent	0.999866	d__Bacteria;p__Bacillota_I;c__Bacilli_A;o__Acholeplasmatales;f__Anaeroplasmataceae;g__CALUXS01;s__CALUXS01 sp944324725
vContig2	47068	k141_243973_74#HJD1	37806	38112	+	Others	Viruses;Duplodnaviria;Heunggongvirae;Uroviricota;Caudoviricetes	virulent	0.999866	d__Bacteria;p__Bacillota_I;c__Bacilli_A;o__Acholeplasmatales;f__Anaeroplasmataceae;g__CALUXS01;s__CALUXS01 sp944324725
vContig2	47068	k141_243973_75#HJD1	38115	38409	+	Others	Viruses;Duplodnaviria;Heunggongvirae;Uroviricota;Caudoviricetes	virulent	0.999866	d__Bacteria;p__Bacillota_I;c__Bacilli_A;o__Acholeplasmatales;f__Anaeroplasmataceae;g__CALUXS01;s__CALUXS01 sp944324725
vContig2	47068	k141_243973_76#HJD1	38410	38986	+	VOG	Viruses;Duplodnaviria;Heunggongvirae;Uroviricota;Caudoviricetes	virulent	0.999866	d__Bacteria;p__Bacillota_I;c__Bacilli_A;o__Acholeplasmatales;f__Anaeroplasmataceae;g__CALUXS01;s__CALUXS01 sp944324725
vContig2	47068	k141_243973_77#HJD1	38989	39193	+	Others	Viruses;Duplodnaviria;Heunggongvirae;Uroviricota;Caudoviricetes	virulent	0.999866	d__Bacteria;p__Bacillota_I;c__Bacilli_A;o__Acholeplasmatales;f__Anaeroplasmataceae;g__CALUXS01;s__CALUXS01 sp944324725
vContig2	47068	k141_243973_78#HJD1	39185	39323	+	Others	Viruses;Duplodnaviria;Heunggongvirae;Uroviricota;Caudoviricetes	virulent	0.999866	d__Bacteria;p__Bacillota_I;c__Bacilli_A;o__Acholeplasmatales;f__Anaeroplasmataceae;g__CALUXS01;s__CALUXS01 sp944324725
vContig2	47068	k141_243973_79#HJD1	39306	39921	+	VOG	Viruses;Duplodnaviria;Heunggongvirae;Uroviricota;Caudoviricetes	virulent	0.999866	d__Bacteria;p__Bacillota_I;c__Bacilli_A;o__Acholeplasmatales;f__Anaeroplasmataceae;g__CALUXS01;s__CALUXS01 sp944324725
vContig2	47068	k141_243973_80#HJD1	39880	40384	+	VOG	Viruses;Duplodnaviria;Heunggongvirae;Uroviricota;Caudoviricetes	virulent	0.999866	d__Bacteria;p__Bacillota_I;c__Bacilli_A;o__Acholeplasmatales;f__Anaeroplasmataceae;g__CALUXS01;s__CALUXS01 sp944324725
vContig2	47068	k141_243973_81#HJD1	40415	40631	+	Others	Viruses;Duplodnaviria;Heunggongvirae;Uroviricota;Caudoviricetes	virulent	0.999866	d__Bacteria;p__Bacillota_I;c__Bacilli_A;o__Acholeplasmatales;f__Anaeroplasmataceae;g__CALUXS01;s__CALUXS01 sp944324725
vContig2	47068	k141_243973_82#HJD1	40669	41011	+	Others	Viruses;Duplodnaviria;Heunggongvirae;Uroviricota;Caudoviricetes	virulent	0.999866	d__Bacteria;p__Bacillota_I;c__Bacilli_A;o__Acholeplasmatales;f__Anaeroplasmataceae;g__CALUXS01;s__CALUXS01 sp944324725
vContig2	47068	k141_243973_83#HJD1	41010	41271	+	Others	Viruses;Duplodnaviria;Heunggongvirae;Uroviricota;Caudoviricetes	virulent	0.999866	d__Bacteria;p__Bacillota_I;c__Bacilli_A;o__Acholeplasmatales;f__Anaeroplasmataceae;g__CALUXS01;s__CALUXS01 sp944324725
vContig2	47068	k141_243973_84#HJD1	41261	41588	+	Others	Viruses;Duplodnaviria;Heunggongvirae;Uroviricota;Caudoviricetes	virulent	0.999866	d__Bacteria;p__Bacillota_I;c__Bacilli_A;o__Acholeplasmatales;f__Anaeroplasmataceae;g__CALUXS01;s__CALUXS01 sp944324725
vContig2	47068	k141_243973_85#HJD1	41584	42184	+	VOG	Viruses;Duplodnaviria;Heunggongvirae;Uroviricota;Caudoviricetes	virulent	0.999866	d__Bacteria;p__Bacillota_I;c__Bacilli_A;o__Acholeplasmatales;f__Anaeroplasmataceae;g__CALUXS01;s__CALUXS01 sp944324725
vContig2	47068	k141_243973_86#HJD1	42196	43345	+	VOG	Viruses;Duplodnaviria;Heunggongvirae;Uroviricota;Caudoviricetes	virulent	0.999866	d__Bacteria;p__Bacillota_I;c__Bacilli_A;o__Acholeplasmatales;f__Anaeroplasmataceae;g__CALUXS01;s__CALUXS01 sp944324725
vContig2	47068	k141_243973_87#HJD1	43341	43548	+	Others	Viruses;Duplodnaviria;Heunggongvirae;Uroviricota;Caudoviricetes	virulent	0.999866	d__Bacteria;p__Bacillota_I;c__Bacilli_A;o__Acholeplasmatales;f__Anaeroplasmataceae;g__CALUXS01;s__CALUXS01 sp944324725
vContig2	47068	k141_243973_88#HJD1	43556	44951	+	VOG	Viruses;Duplodnaviria;Heunggongvirae;Uroviricota;Caudoviricetes	virulent	0.999866	d__Bacteria;p__Bacillota_I;c__Bacilli_A;o__Acholeplasmatales;f__Anaeroplasmataceae;g__CALUXS01;s__CALUXS01 sp944324725
vContig2	47068	k141_243973_89#HJD1	44953	47068	+	VOG	Viruses;Duplodnaviria;Heunggongvirae;Uroviricota;Caudoviricetes	virulent	0.999866	d__Bacteria;p__Bacillota_I;c__Bacilli_A;o__Acholeplasmatales;f__Anaeroplasmataceae;g__CALUXS01;s__CALUXS01 sp944324725
vContig1	35908	k141_1685382_44#HJD1	21772	22426	+	phoH	Viruses;Duplodnaviria;Heunggongvirae;Uroviricota;Caudoviricetes	virulent	0.999868	d__Bacteria;p__Bacteroidota;c__Bacteroidia;o__Flavobacteriales;f__Flavobacteriaceae;g__Dokdonia;s__Dokdonia sp913060645
vContig1	35908	k141_1685382_44#HJD1	21772	22426	+	phoH	Viruses;Duplodnaviria;Heunggongvirae;Uroviricota;Caudoviricetes	virulent	0.999868	d__Bacteria;p__Bacteroidota;c__Bacteroidia;o__Flavobacteriales;f__Flavobacteriaceae;g__Dokdonia;s__Dokdonia sp000212355
vContig1	35908	k141_1685382_1#HJD1	2	80	+	Others	Viruses;Duplodnaviria;Heunggongvirae;Uroviricota;Caudoviricetes	virulent	0.999868	d__Bacteria;p__Bacteroidota;c__Bacteroidia;o__Flavobacteriales;f__Flavobacteriaceae;g__Dokdonia;s__Dokdonia sp913060645
vContig1	35908	k141_1685382_1#HJD1	2	80	+	Others	Viruses;Duplodnaviria;Heunggongvirae;Uroviricota;Caudoviricetes	virulent	0.999868	d__Bacteria;p__Bacteroidota;c__Bacteroidia;o__Flavobacteriales;f__Flavobacteriaceae;g__Dokdonia;s__Dokdonia sp000212355
vContig1	35908	k141_1685382_2#HJD1	72	288	+	Others	Viruses;Duplodnaviria;Heunggongvirae;Uroviricota;Caudoviricetes	virulent	0.999868	d__Bacteria;p__Bacteroidota;c__Bacteroidia;o__Flavobacteriales;f__Flavobacteriaceae;g__Dokdonia;s__Dokdonia sp913060645
vContig1	35908	k141_1685382_2#HJD1	72	288	+	Others	Viruses;Duplodnaviria;Heunggongvirae;Uroviricota;Caudoviricetes	virulent	0.999868	d__Bacteria;p__Bacteroidota;c__Bacteroidia;o__Flavobacteriales;f__Flavobacteriaceae;g__Dokdonia;s__Dokdonia sp000212355
vContig1	35908	k141_1685382_3#HJD1	277	502	+	VOG	Viruses;Duplodnaviria;Heunggongvirae;Uroviricota;Caudoviricetes	virulent	0.999868	d__Bacteria;p__Bacteroidota;c__Bacteroidia;o__Flavobacteriales;f__Flavobacteriaceae;g__Dokdonia;s__Dokdonia sp913060645
vContig1	35908	k141_1685382_3#HJD1	277	502	+	VOG	Viruses;Duplodnaviria;Heunggongvirae;Uroviricota;Caudoviricetes	virulent	0.999868	d__Bacteria;p__Bacteroidota;c__Bacteroidia;o__Flavobacteriales;f__Flavobacteriaceae;g__Dokdonia;s__Dokdonia sp000212355
vContig1	35908	k141_1685382_4#HJD1	508	691	+	Others	Viruses;Duplodnaviria;Heunggongvirae;Uroviricota;Caudoviricetes	virulent	0.999868	d__Bacteria;p__Bacteroidota;c__Bacteroidia;o__Flavobacteriales;f__Flavobacteriaceae;g__Dokdonia;s__Dokdonia sp913060645
vContig1	35908	k141_1685382_4#HJD1	508	691	+	Others	Viruses;Duplodnaviria;Heunggongvirae;Uroviricota;Caudoviricetes	virulent	0.999868	d__Bacteria;p__Bacteroidota;c__Bacteroidia;o__Flavobacteriales;f__Flavobacteriaceae;g__Dokdonia;s__Dokdonia sp000212355
vContig1	35908	k141_1685382_5#HJD1	692	983	+	Others	Viruses;Duplodnaviria;Heunggongvirae;Uroviricota;Caudoviricetes	virulent	0.999868	d__Bacteria;p__Bacteroidota;c__Bacteroidia;o__Flavobacteriales;f__Flavobacteriaceae;g__Dokdonia;s__Dokdonia sp913060645
vContig1	35908	k141_1685382_5#HJD1	692	983	+	Others	Viruses;Duplodnaviria;Heunggongvirae;Uroviricota;Caudoviricetes	virulent	0.999868	d__Bacteria;p__Bacteroidota;c__Bacteroidia;o__Flavobacteriales;f__Flavobacteriaceae;g__Dokdonia;s__Dokdonia sp000212355
vContig1	35908	k141_1685382_6#HJD1	986	1229	+	Others	Viruses;Duplodnaviria;Heunggongvirae;Uroviricota;Caudoviricetes	virulent	0.999868	d__Bacteria;p__Bacteroidota;c__Bacteroidia;o__Flavobacteriales;f__Flavobacteriaceae;g__Dokdonia;s__Dokdonia sp913060645
vContig1	35908	k141_1685382_6#HJD1	986	1229	+	Others	Viruses;Duplodnaviria;Heunggongvirae;Uroviricota;Caudoviricetes	virulent	0.999868	d__Bacteria;p__Bacteroidota;c__Bacteroidia;o__Flavobacteriales;f__Flavobacteriaceae;g__Dokdonia;s__Dokdonia sp000212355
vContig1	35908	k141_1685382_7#HJD1	1235	1736	+	Others	Viruses;Duplodnaviria;Heunggongvirae;Uroviricota;Caudoviricetes	virulent	0.999868	d__Bacteria;p__Bacteroidota;c__Bacteroidia;o__Flavobacteriales;f__Flavobacteriaceae;g__Dokdonia;s__Dokdonia sp913060645
vContig1	35908	k141_1685382_7#HJD1	1235	1736	+	Others	Viruses;Duplodnaviria;Heunggongvirae;Uroviricota;Caudoviricetes	virulent	0.999868	d__Bacteria;p__Bacteroidota;c__Bacteroidia;o__Flavobacteriales;f__Flavobacteriaceae;g__Dokdonia;s__Dokdonia sp000212355
vContig1	35908	k141_1685382_8#HJD1	1748	1922	+	Others	Viruses;Duplodnaviria;Heunggongvirae;Uroviricota;Caudoviricetes	virulent	0.999868	d__Bacteria;p__Bacteroidota;c__Bacteroidia;o__Flavobacteriales;f__Flavobacteriaceae;g__Dokdonia;s__Dokdonia sp913060645
vContig1	35908	k141_1685382_8#HJD1	1748	1922	+	Others	Viruses;Duplodnaviria;Heunggongvirae;Uroviricota;Caudoviricetes	virulent	0.999868	d__Bacteria;p__Bacteroidota;c__Bacteroidia;o__Flavobacteriales;f__Flavobacteriaceae;g__Dokdonia;s__Dokdonia sp000212355
vContig1	35908	k141_1685382_9#HJD1	1933	2500	+	Others	Viruses;Duplodnaviria;Heunggongvirae;Uroviricota;Caudoviricetes	virulent	0.999868	d__Bacteria;p__Bacteroidota;c__Bacteroidia;o__Flavobacteriales;f__Flavobacteriaceae;g__Dokdonia;s__Dokdonia sp913060645
vContig1	35908	k141_1685382_9#HJD1	1933	2500	+	Others	Viruses;Duplodnaviria;Heunggongvirae;Uroviricota;Caudoviricetes	virulent	0.999868	d__Bacteria;p__Bacteroidota;c__Bacteroidia;o__Flavobacteriales;f__Flavobacteriaceae;g__Dokdonia;s__Dokdonia sp000212355
vContig1	35908	k141_1685382_10#HJD1	2503	3064	+	Others	Viruses;Duplodnaviria;Heunggongvirae;Uroviricota;Caudoviricetes	virulent	0.999868	d__Bacteria;p__Bacteroidota;c__Bacteroidia;o__Flavobacteriales;f__Flavobacteriaceae;g__Dokdonia;s__Dokdonia sp913060645
vContig1	35908	k141_1685382_10#HJD1	2503	3064	+	Others	Viruses;Duplodnaviria;Heunggongvirae;Uroviricota;Caudoviricetes	virulent	0.999868	d__Bacteria;p__Bacteroidota;c__Bacteroidia;o__Flavobacteriales;f__Flavobacteriaceae;g__Dokdonia;s__Dokdonia sp000212355
vContig1	35908	k141_1685382_11#HJD1	3093	3414	+	Others	Viruses;Duplodnaviria;Heunggongvirae;Uroviricota;Caudoviricetes	virulent	0.999868	d__Bacteria;p__Bacteroidota;c__Bacteroidia;o__Flavobacteriales;f__Flavobacteriaceae;g__Dokdonia;s__Dokdonia sp913060645
vContig1	35908	k141_1685382_11#HJD1	3093	3414	+	Others	Viruses;Duplodnaviria;Heunggongvirae;Uroviricota;Caudoviricetes	virulent	0.999868	d__Bacteria;p__Bacteroidota;c__Bacteroidia;o__Flavobacteriales;f__Flavobacteriaceae;g__Dokdonia;s__Dokdonia sp000212355
vContig1	35908	k141_1685382_12#HJD1	3425	3641	+	Others	Viruses;Duplodnaviria;Heunggongvirae;Uroviricota;Caudoviricetes	virulent	0.999868	d__Bacteria;p__Bacteroidota;c__Bacteroidia;o__Flavobacteriales;f__Flavobacteriaceae;g__Dokdonia;s__Dokdonia sp913060645
vContig1	35908	k141_1685382_12#HJD1	3425	3641	+	Others	Viruses;Duplodnaviria;Heunggongvirae;Uroviricota;Caudoviricetes	virulent	0.999868	d__Bacteria;p__Bacteroidota;c__Bacteroidia;o__Flavobacteriales;f__Flavobacteriaceae;g__Dokdonia;s__Dokdonia sp000212355
vContig1	35908	k141_1685382_13#HJD1	3706	3937	+	Others	Viruses;Duplodnaviria;Heunggongvirae;Uroviricota;Caudoviricetes	virulent	0.999868	d__Bacteria;p__Bacteroidota;c__Bacteroidia;o__Flavobacteriales;f__Flavobacteriaceae;g__Dokdonia;s__Dokdonia sp913060645
vContig1	35908	k141_1685382_13#HJD1	3706	3937	+	Others	Viruses;Duplodnaviria;Heunggongvirae;Uroviricota;Caudoviricetes	virulent	0.999868	d__Bacteria;p__Bacteroidota;c__Bacteroidia;o__Flavobacteriales;f__Flavobacteriaceae;g__Dokdonia;s__Dokdonia sp000212355
vContig1	35908	k141_1685382_14#HJD1	3948	5910	+	VOG	Viruses;Duplodnaviria;Heunggongvirae;Uroviricota;Caudoviricetes	virulent	0.999868	d__Bacteria;p__Bacteroidota;c__Bacteroidia;o__Flavobacteriales;f__Flavobacteriaceae;g__Dokdonia;s__Dokdonia sp913060645
vContig1	35908	k141_1685382_14#HJD1	3948	5910	+	VOG	Viruses;Duplodnaviria;Heunggongvirae;Uroviricota;Caudoviricetes	virulent	0.999868	d__Bacteria;p__Bacteroidota;c__Bacteroidia;o__Flavobacteriales;f__Flavobacteriaceae;g__Dokdonia;s__Dokdonia sp000212355
vContig1	35908	k141_1685382_15#HJD1	5906	6164	+	Others	Viruses;Duplodnaviria;Heunggongvirae;Uroviricota;Caudoviricetes	virulent	0.999868	d__Bacteria;p__Bacteroidota;c__Bacteroidia;o__Flavobacteriales;f__Flavobacteriaceae;g__Dokdonia;s__Dokdonia sp913060645
vContig1	35908	k141_1685382_15#HJD1	5906	6164	+	Others	Viruses;Duplodnaviria;Heunggongvirae;Uroviricota;Caudoviricetes	virulent	0.999868	d__Bacteria;p__Bacteroidota;c__Bacteroidia;o__Flavobacteriales;f__Flavobacteriaceae;g__Dokdonia;s__Dokdonia sp000212355
vContig1	35908	k141_1685382_16#HJD1	6170	6338	+	Others	Viruses;Duplodnaviria;Heunggongvirae;Uroviricota;Caudoviricetes	virulent	0.999868	d__Bacteria;p__Bacteroidota;c__Bacteroidia;o__Flavobacteriales;f__Flavobacteriaceae;g__Dokdonia;s__Dokdonia sp913060645
vContig1	35908	k141_1685382_16#HJD1	6170	6338	+	Others	Viruses;Duplodnaviria;Heunggongvirae;Uroviricota;Caudoviricetes	virulent	0.999868	d__Bacteria;p__Bacteroidota;c__Bacteroidia;o__Flavobacteriales;f__Flavobacteriaceae;g__Dokdonia;s__Dokdonia sp000212355
vContig1	35908	k141_1685382_17#HJD1	6349	6439	+	Others	Viruses;Duplodnaviria;Heunggongvirae;Uroviricota;Caudoviricetes	virulent	0.999868	d__Bacteria;p__Bacteroidota;c__Bacteroidia;o__Flavobacteriales;f__Flavobacteriaceae;g__Dokdonia;s__Dokdonia sp913060645
vContig1	35908	k141_1685382_17#HJD1	6349	6439	+	Others	Viruses;Duplodnaviria;Heunggongvirae;Uroviricota;Caudoviricetes	virulent	0.999868	d__Bacteria;p__Bacteroidota;c__Bacteroidia;o__Flavobacteriales;f__Flavobacteriaceae;g__Dokdonia;s__Dokdonia sp000212355
vContig1	35908	k141_1685382_18#HJD1	6451	6730	+	Others	Viruses;Duplodnaviria;Heunggongvirae;Uroviricota;Caudoviricetes	virulent	0.999868	d__Bacteria;p__Bacteroidota;c__Bacteroidia;o__Flavobacteriales;f__Flavobacteriaceae;g__Dokdonia;s__Dokdonia sp913060645
vContig1	35908	k141_1685382_18#HJD1	6451	6730	+	Others	Viruses;Duplodnaviria;Heunggongvirae;Uroviricota;Caudoviricetes	virulent	0.999868	d__Bacteria;p__Bacteroidota;c__Bacteroidia;o__Flavobacteriales;f__Flavobacteriaceae;g__Dokdonia;s__Dokdonia sp000212355
vContig1	35908	k141_1685382_19#HJD1	6695	6920	+	Others	Viruses;Duplodnaviria;Heunggongvirae;Uroviricota;Caudoviricetes	virulent	0.999868	d__Bacteria;p__Bacteroidota;c__Bacteroidia;o__Flavobacteriales;f__Flavobacteriaceae;g__Dokdonia;s__Dokdonia sp913060645
vContig1	35908	k141_1685382_19#HJD1	6695	6920	+	Others	Viruses;Duplodnaviria;Heunggongvirae;Uroviricota;Caudoviricetes	virulent	0.999868	d__Bacteria;p__Bacteroidota;c__Bacteroidia;o__Flavobacteriales;f__Flavobacteriaceae;g__Dokdonia;s__Dokdonia sp000212355
vContig1	35908	k141_1685382_20#HJD1	6876	7500	+	VOG	Viruses;Duplodnaviria;Heunggongvirae;Uroviricota;Caudoviricetes	virulent	0.999868	d__Bacteria;p__Bacteroidota;c__Bacteroidia;o__Flavobacteriales;f__Flavobacteriaceae;g__Dokdonia;s__Dokdonia sp913060645
vContig1	35908	k141_1685382_20#HJD1	6876	7500	+	VOG	Viruses;Duplodnaviria;Heunggongvirae;Uroviricota;Caudoviricetes	virulent	0.999868	d__Bacteria;p__Bacteroidota;c__Bacteroidia;o__Flavobacteriales;f__Flavobacteriaceae;g__Dokdonia;s__Dokdonia sp000212355
vContig1	35908	k141_1685382_21#HJD1	7496	8558	+	VOG	Viruses;Duplodnaviria;Heunggongvirae;Uroviricota;Caudoviricetes	virulent	0.999868	d__Bacteria;p__Bacteroidota;c__Bacteroidia;o__Flavobacteriales;f__Flavobacteriaceae;g__Dokdonia;s__Dokdonia sp913060645
vContig1	35908	k141_1685382_21#HJD1	7496	8558	+	VOG	Viruses;Duplodnaviria;Heunggongvirae;Uroviricota;Caudoviricetes	virulent	0.999868	d__Bacteria;p__Bacteroidota;c__Bacteroidia;o__Flavobacteriales;f__Flavobacteriaceae;g__Dokdonia;s__Dokdonia sp000212355
vContig1	35908	k141_1685382_22#HJD1	8564	8735	+	Others	Viruses;Duplodnaviria;Heunggongvirae;Uroviricota;Caudoviricetes	virulent	0.999868	d__Bacteria;p__Bacteroidota;c__Bacteroidia;o__Flavobacteriales;f__Flavobacteriaceae;g__Dokdonia;s__Dokdonia sp913060645
vContig1	35908	k141_1685382_22#HJD1	8564	8735	+	Others	Viruses;Duplodnaviria;Heunggongvirae;Uroviricota;Caudoviricetes	virulent	0.999868	d__Bacteria;p__Bacteroidota;c__Bacteroidia;o__Flavobacteriales;f__Flavobacteriaceae;g__Dokdonia;s__Dokdonia sp000212355
vContig1	35908	k141_1685382_23#HJD1	8724	9822	+	VOG	Viruses;Duplodnaviria;Heunggongvirae;Uroviricota;Caudoviricetes	virulent	0.999868	d__Bacteria;p__Bacteroidota;c__Bacteroidia;o__Flavobacteriales;f__Flavobacteriaceae;g__Dokdonia;s__Dokdonia sp913060645
vContig1	35908	k141_1685382_23#HJD1	8724	9822	+	VOG	Viruses;Duplodnaviria;Heunggongvirae;Uroviricota;Caudoviricetes	virulent	0.999868	d__Bacteria;p__Bacteroidota;c__Bacteroidia;o__Flavobacteriales;f__Flavobacteriaceae;g__Dokdonia;s__Dokdonia sp000212355
vContig1	35908	k141_1685382_24#HJD1	9818	10046	+	Others	Viruses;Duplodnaviria;Heunggongvirae;Uroviricota;Caudoviricetes	virulent	0.999868	d__Bacteria;p__Bacteroidota;c__Bacteroidia;o__Flavobacteriales;f__Flavobacteriaceae;g__Dokdonia;s__Dokdonia sp913060645
vContig1	35908	k141_1685382_24#HJD1	9818	10046	+	Others	Viruses;Duplodnaviria;Heunggongvirae;Uroviricota;Caudoviricetes	virulent	0.999868	d__Bacteria;p__Bacteroidota;c__Bacteroidia;o__Flavobacteriales;f__Flavobacteriaceae;g__Dokdonia;s__Dokdonia sp000212355
vContig1	35908	k141_1685382_25#HJD1	10049	10721	+	VOG	Viruses;Duplodnaviria;Heunggongvirae;Uroviricota;Caudoviricetes	virulent	0.999868	d__Bacteria;p__Bacteroidota;c__Bacteroidia;o__Flavobacteriales;f__Flavobacteriaceae;g__Dokdonia;s__Dokdonia sp913060645
vContig1	35908	k141_1685382_25#HJD1	10049	10721	+	VOG	Viruses;Duplodnaviria;Heunggongvirae;Uroviricota;Caudoviricetes	virulent	0.999868	d__Bacteria;p__Bacteroidota;c__Bacteroidia;o__Flavobacteriales;f__Flavobacteriaceae;g__Dokdonia;s__Dokdonia sp000212355
vContig1	35908	k141_1685382_26#HJD1	10740	11610	+	VOG	Viruses;Duplodnaviria;Heunggongvirae;Uroviricota;Caudoviricetes	virulent	0.999868	d__Bacteria;p__Bacteroidota;c__Bacteroidia;o__Flavobacteriales;f__Flavobacteriaceae;g__Dokdonia;s__Dokdonia sp913060645
vContig1	35908	k141_1685382_26#HJD1	10740	11610	+	VOG	Viruses;Duplodnaviria;Heunggongvirae;Uroviricota;Caudoviricetes	virulent	0.999868	d__Bacteria;p__Bacteroidota;c__Bacteroidia;o__Flavobacteriales;f__Flavobacteriaceae;g__Dokdonia;s__Dokdonia sp000212355
vContig1	35908	k141_1685382_27#HJD1	11685	12678	+	Others	Viruses;Duplodnaviria;Heunggongvirae;Uroviricota;Caudoviricetes	virulent	0.999868	d__Bacteria;p__Bacteroidota;c__Bacteroidia;o__Flavobacteriales;f__Flavobacteriaceae;g__Dokdonia;s__Dokdonia sp913060645
vContig1	35908	k141_1685382_27#HJD1	11685	12678	+	Others	Viruses;Duplodnaviria;Heunggongvirae;Uroviricota;Caudoviricetes	virulent	0.999868	d__Bacteria;p__Bacteroidota;c__Bacteroidia;o__Flavobacteriales;f__Flavobacteriaceae;g__Dokdonia;s__Dokdonia sp000212355
vContig1	35908	k141_1685382_28#HJD1	12674	13433	+	VOG	Viruses;Duplodnaviria;Heunggongvirae;Uroviricota;Caudoviricetes	virulent	0.999868	d__Bacteria;p__Bacteroidota;c__Bacteroidia;o__Flavobacteriales;f__Flavobacteriaceae;g__Dokdonia;s__Dokdonia sp913060645
vContig1	35908	k141_1685382_28#HJD1	12674	13433	+	VOG	Viruses;Duplodnaviria;Heunggongvirae;Uroviricota;Caudoviricetes	virulent	0.999868	d__Bacteria;p__Bacteroidota;c__Bacteroidia;o__Flavobacteriales;f__Flavobacteriaceae;g__Dokdonia;s__Dokdonia sp000212355
vContig1	35908	k141_1685382_29#HJD1	13398	14109	+	VOG	Viruses;Duplodnaviria;Heunggongvirae;Uroviricota;Caudoviricetes	virulent	0.999868	d__Bacteria;p__Bacteroidota;c__Bacteroidia;o__Flavobacteriales;f__Flavobacteriaceae;g__Dokdonia;s__Dokdonia sp913060645
vContig1	35908	k141_1685382_29#HJD1	13398	14109	+	VOG	Viruses;Duplodnaviria;Heunggongvirae;Uroviricota;Caudoviricetes	virulent	0.999868	d__Bacteria;p__Bacteroidota;c__Bacteroidia;o__Flavobacteriales;f__Flavobacteriaceae;g__Dokdonia;s__Dokdonia sp000212355
vContig1	35908	k141_1685382_30#HJD1	14125	14542	+	VOG	Viruses;Duplodnaviria;Heunggongvirae;Uroviricota;Caudoviricetes	virulent	0.999868	d__Bacteria;p__Bacteroidota;c__Bacteroidia;o__Flavobacteriales;f__Flavobacteriaceae;g__Dokdonia;s__Dokdonia sp913060645
vContig1	35908	k141_1685382_30#HJD1	14125	14542	+	VOG	Viruses;Duplodnaviria;Heunggongvirae;Uroviricota;Caudoviricetes	virulent	0.999868	d__Bacteria;p__Bacteroidota;c__Bacteroidia;o__Flavobacteriales;f__Flavobacteriaceae;g__Dokdonia;s__Dokdonia sp000212355
vContig1	35908	k141_1685382_31#HJD1	14522	14696	+	Others	Viruses;Duplodnaviria;Heunggongvirae;Uroviricota;Caudoviricetes	virulent	0.999868	d__Bacteria;p__Bacteroidota;c__Bacteroidia;o__Flavobacteriales;f__Flavobacteriaceae;g__Dokdonia;s__Dokdonia sp913060645
vContig1	35908	k141_1685382_31#HJD1	14522	14696	+	Others	Viruses;Duplodnaviria;Heunggongvirae;Uroviricota;Caudoviricetes	virulent	0.999868	d__Bacteria;p__Bacteroidota;c__Bacteroidia;o__Flavobacteriales;f__Flavobacteriaceae;g__Dokdonia;s__Dokdonia sp000212355
vContig1	35908	k141_1685382_32#HJD1	14667	14907	+	Others	Viruses;Duplodnaviria;Heunggongvirae;Uroviricota;Caudoviricetes	virulent	0.999868	d__Bacteria;p__Bacteroidota;c__Bacteroidia;o__Flavobacteriales;f__Flavobacteriaceae;g__Dokdonia;s__Dokdonia sp913060645
vContig1	35908	k141_1685382_32#HJD1	14667	14907	+	Others	Viruses;Duplodnaviria;Heunggongvirae;Uroviricota;Caudoviricetes	virulent	0.999868	d__Bacteria;p__Bacteroidota;c__Bacteroidia;o__Flavobacteriales;f__Flavobacteriaceae;g__Dokdonia;s__Dokdonia sp000212355
vContig1	35908	k141_1685382_33#HJD1	14903	15953	+	VOG	Viruses;Duplodnaviria;Heunggongvirae;Uroviricota;Caudoviricetes	virulent	0.999868	d__Bacteria;p__Bacteroidota;c__Bacteroidia;o__Flavobacteriales;f__Flavobacteriaceae;g__Dokdonia;s__Dokdonia sp913060645
vContig1	35908	k141_1685382_33#HJD1	14903	15953	+	VOG	Viruses;Duplodnaviria;Heunggongvirae;Uroviricota;Caudoviricetes	virulent	0.999868	d__Bacteria;p__Bacteroidota;c__Bacteroidia;o__Flavobacteriales;f__Flavobacteriaceae;g__Dokdonia;s__Dokdonia sp000212355
vContig1	35908	k141_1685382_34#HJD1	15955	16519	+	Others	Viruses;Duplodnaviria;Heunggongvirae;Uroviricota;Caudoviricetes	virulent	0.999868	d__Bacteria;p__Bacteroidota;c__Bacteroidia;o__Flavobacteriales;f__Flavobacteriaceae;g__Dokdonia;s__Dokdonia sp913060645
vContig1	35908	k141_1685382_34#HJD1	15955	16519	+	Others	Viruses;Duplodnaviria;Heunggongvirae;Uroviricota;Caudoviricetes	virulent	0.999868	d__Bacteria;p__Bacteroidota;c__Bacteroidia;o__Flavobacteriales;f__Flavobacteriaceae;g__Dokdonia;s__Dokdonia sp000212355
vContig1	35908	k141_1685382_35#HJD1	16500	16704	+	Others	Viruses;Duplodnaviria;Heunggongvirae;Uroviricota;Caudoviricetes	virulent	0.999868	d__Bacteria;p__Bacteroidota;c__Bacteroidia;o__Flavobacteriales;f__Flavobacteriaceae;g__Dokdonia;s__Dokdonia sp913060645
vContig1	35908	k141_1685382_35#HJD1	16500	16704	+	Others	Viruses;Duplodnaviria;Heunggongvirae;Uroviricota;Caudoviricetes	virulent	0.999868	d__Bacteria;p__Bacteroidota;c__Bacteroidia;o__Flavobacteriales;f__Flavobacteriaceae;g__Dokdonia;s__Dokdonia sp000212355
vContig1	35908	k141_1685382_36#HJD1	16706	17072	+	Others	Viruses;Duplodnaviria;Heunggongvirae;Uroviricota;Caudoviricetes	virulent	0.999868	d__Bacteria;p__Bacteroidota;c__Bacteroidia;o__Flavobacteriales;f__Flavobacteriaceae;g__Dokdonia;s__Dokdonia sp913060645
vContig1	35908	k141_1685382_36#HJD1	16706	17072	+	Others	Viruses;Duplodnaviria;Heunggongvirae;Uroviricota;Caudoviricetes	virulent	0.999868	d__Bacteria;p__Bacteroidota;c__Bacteroidia;o__Flavobacteriales;f__Flavobacteriaceae;g__Dokdonia;s__Dokdonia sp000212355
vContig1	35908	k141_1685382_37#HJD1	17068	17320	+	VOG	Viruses;Duplodnaviria;Heunggongvirae;Uroviricota;Caudoviricetes	virulent	0.999868	d__Bacteria;p__Bacteroidota;c__Bacteroidia;o__Flavobacteriales;f__Flavobacteriaceae;g__Dokdonia;s__Dokdonia sp913060645
vContig1	35908	k141_1685382_37#HJD1	17068	17320	+	VOG	Viruses;Duplodnaviria;Heunggongvirae;Uroviricota;Caudoviricetes	virulent	0.999868	d__Bacteria;p__Bacteroidota;c__Bacteroidia;o__Flavobacteriales;f__Flavobacteriaceae;g__Dokdonia;s__Dokdonia sp000212355
vContig1	35908	k141_1685382_38#HJD1	17403	19260	+	VOG	Viruses;Duplodnaviria;Heunggongvirae;Uroviricota;Caudoviricetes	virulent	0.999868	d__Bacteria;p__Bacteroidota;c__Bacteroidia;o__Flavobacteriales;f__Flavobacteriaceae;g__Dokdonia;s__Dokdonia sp913060645
vContig1	35908	k141_1685382_38#HJD1	17403	19260	+	VOG	Viruses;Duplodnaviria;Heunggongvirae;Uroviricota;Caudoviricetes	virulent	0.999868	d__Bacteria;p__Bacteroidota;c__Bacteroidia;o__Flavobacteriales;f__Flavobacteriaceae;g__Dokdonia;s__Dokdonia sp000212355
vContig1	35908	k141_1685382_39#HJD1	19382	20411	+	VOG	Viruses;Duplodnaviria;Heunggongvirae;Uroviricota;Caudoviricetes	virulent	0.999868	d__Bacteria;p__Bacteroidota;c__Bacteroidia;o__Flavobacteriales;f__Flavobacteriaceae;g__Dokdonia;s__Dokdonia sp913060645
vContig1	35908	k141_1685382_39#HJD1	19382	20411	+	VOG	Viruses;Duplodnaviria;Heunggongvirae;Uroviricota;Caudoviricetes	virulent	0.999868	d__Bacteria;p__Bacteroidota;c__Bacteroidia;o__Flavobacteriales;f__Flavobacteriaceae;g__Dokdonia;s__Dokdonia sp000212355
vContig1	35908	k141_1685382_40#HJD1	20397	20835	+	VOG	Viruses;Duplodnaviria;Heunggongvirae;Uroviricota;Caudoviricetes	virulent	0.999868	d__Bacteria;p__Bacteroidota;c__Bacteroidia;o__Flavobacteriales;f__Flavobacteriaceae;g__Dokdonia;s__Dokdonia sp913060645
vContig1	35908	k141_1685382_40#HJD1	20397	20835	+	VOG	Viruses;Duplodnaviria;Heunggongvirae;Uroviricota;Caudoviricetes	virulent	0.999868	d__Bacteria;p__Bacteroidota;c__Bacteroidia;o__Flavobacteriales;f__Flavobacteriaceae;g__Dokdonia;s__Dokdonia sp000212355
vContig1	35908	k141_1685382_41#HJD1	20838	21066	+	Others	Viruses;Duplodnaviria;Heunggongvirae;Uroviricota;Caudoviricetes	virulent	0.999868	d__Bacteria;p__Bacteroidota;c__Bacteroidia;o__Flavobacteriales;f__Flavobacteriaceae;g__Dokdonia;s__Dokdonia sp913060645
vContig1	35908	k141_1685382_41#HJD1	20838	21066	+	Others	Viruses;Duplodnaviria;Heunggongvirae;Uroviricota;Caudoviricetes	virulent	0.999868	d__Bacteria;p__Bacteroidota;c__Bacteroidia;o__Flavobacteriales;f__Flavobacteriaceae;g__Dokdonia;s__Dokdonia sp000212355
vContig1	35908	k141_1685382_42#HJD1	21065	21437	+	Others	Viruses;Duplodnaviria;Heunggongvirae;Uroviricota;Caudoviricetes	virulent	0.999868	d__Bacteria;p__Bacteroidota;c__Bacteroidia;o__Flavobacteriales;f__Flavobacteriaceae;g__Dokdonia;s__Dokdonia sp913060645
vContig1	35908	k141_1685382_42#HJD1	21065	21437	+	Others	Viruses;Duplodnaviria;Heunggongvirae;Uroviricota;Caudoviricetes	virulent	0.999868	d__Bacteria;p__Bacteroidota;c__Bacteroidia;o__Flavobacteriales;f__Flavobacteriaceae;g__Dokdonia;s__Dokdonia sp000212355
vContig1	35908	k141_1685382_43#HJD1	21423	21792	+	VOG	Viruses;Duplodnaviria;Heunggongvirae;Uroviricota;Caudoviricetes	virulent	0.999868	d__Bacteria;p__Bacteroidota;c__Bacteroidia;o__Flavobacteriales;f__Flavobacteriaceae;g__Dokdonia;s__Dokdonia sp913060645
vContig1	35908	k141_1685382_43#HJD1	21423	21792	+	VOG	Viruses;Duplodnaviria;Heunggongvirae;Uroviricota;Caudoviricetes	virulent	0.999868	d__Bacteria;p__Bacteroidota;c__Bacteroidia;o__Flavobacteriales;f__Flavobacteriaceae;g__Dokdonia;s__Dokdonia sp000212355
vContig1	35908	k141_1685382_45#HJD1	22429	23074	+	VOG	Viruses;Duplodnaviria;Heunggongvirae;Uroviricota;Caudoviricetes	virulent	0.999868	d__Bacteria;p__Bacteroidota;c__Bacteroidia;o__Flavobacteriales;f__Flavobacteriaceae;g__Dokdonia;s__Dokdonia sp913060645
vContig1	35908	k141_1685382_45#HJD1	22429	23074	+	VOG	Viruses;Duplodnaviria;Heunggongvirae;Uroviricota;Caudoviricetes	virulent	0.999868	d__Bacteria;p__Bacteroidota;c__Bacteroidia;o__Flavobacteriales;f__Flavobacteriaceae;g__Dokdonia;s__Dokdonia sp000212355
vContig1	35908	k141_1685382_46#HJD1	23070	23514	+	VOG	Viruses;Duplodnaviria;Heunggongvirae;Uroviricota;Caudoviricetes	virulent	0.999868	d__Bacteria;p__Bacteroidota;c__Bacteroidia;o__Flavobacteriales;f__Flavobacteriaceae;g__Dokdonia;s__Dokdonia sp913060645
vContig1	35908	k141_1685382_46#HJD1	23070	23514	+	VOG	Viruses;Duplodnaviria;Heunggongvirae;Uroviricota;Caudoviricetes	virulent	0.999868	d__Bacteria;p__Bacteroidota;c__Bacteroidia;o__Flavobacteriales;f__Flavobacteriaceae;g__Dokdonia;s__Dokdonia sp000212355
vContig1	35908	k141_1685382_47#HJD1	23510	23813	+	Others	Viruses;Duplodnaviria;Heunggongvirae;Uroviricota;Caudoviricetes	virulent	0.999868	d__Bacteria;p__Bacteroidota;c__Bacteroidia;o__Flavobacteriales;f__Flavobacteriaceae;g__Dokdonia;s__Dokdonia sp913060645
vContig1	35908	k141_1685382_47#HJD1	23510	23813	+	Others	Viruses;Duplodnaviria;Heunggongvirae;Uroviricota;Caudoviricetes	virulent	0.999868	d__Bacteria;p__Bacteroidota;c__Bacteroidia;o__Flavobacteriales;f__Flavobacteriaceae;g__Dokdonia;s__Dokdonia sp000212355
vContig1	35908	k141_1685382_48#HJD1	23900	24668	+	VOG	Viruses;Duplodnaviria;Heunggongvirae;Uroviricota;Caudoviricetes	virulent	0.999868	d__Bacteria;p__Bacteroidota;c__Bacteroidia;o__Flavobacteriales;f__Flavobacteriaceae;g__Dokdonia;s__Dokdonia sp913060645
vContig1	35908	k141_1685382_48#HJD1	23900	24668	+	VOG	Viruses;Duplodnaviria;Heunggongvirae;Uroviricota;Caudoviricetes	virulent	0.999868	d__Bacteria;p__Bacteroidota;c__Bacteroidia;o__Flavobacteriales;f__Flavobacteriaceae;g__Dokdonia;s__Dokdonia sp000212355
vContig1	35908	k141_1685382_49#HJD1	24821	25097	-	Others	Viruses;Duplodnaviria;Heunggongvirae;Uroviricota;Caudoviricetes	virulent	0.999868	d__Bacteria;p__Bacteroidota;c__Bacteroidia;o__Flavobacteriales;f__Flavobacteriaceae;g__Dokdonia;s__Dokdonia sp913060645
vContig1	35908	k141_1685382_49#HJD1	24821	25097	-	Others	Viruses;Duplodnaviria;Heunggongvirae;Uroviricota;Caudoviricetes	virulent	0.999868	d__Bacteria;p__Bacteroidota;c__Bacteroidia;o__Flavobacteriales;f__Flavobacteriaceae;g__Dokdonia;s__Dokdonia sp000212355
vContig1	35908	k141_1685382_50#HJD1	25127	25505	-	Others	Viruses;Duplodnaviria;Heunggongvirae;Uroviricota;Caudoviricetes	virulent	0.999868	d__Bacteria;p__Bacteroidota;c__Bacteroidia;o__Flavobacteriales;f__Flavobacteriaceae;g__Dokdonia;s__Dokdonia sp913060645
vContig1	35908	k141_1685382_50#HJD1	25127	25505	-	Others	Viruses;Duplodnaviria;Heunggongvirae;Uroviricota;Caudoviricetes	virulent	0.999868	d__Bacteria;p__Bacteroidota;c__Bacteroidia;o__Flavobacteriales;f__Flavobacteriaceae;g__Dokdonia;s__Dokdonia sp000212355
vContig1	35908	k141_1685382_51#HJD1	25458	25698	-	Others	Viruses;Duplodnaviria;Heunggongvirae;Uroviricota;Caudoviricetes	virulent	0.999868	d__Bacteria;p__Bacteroidota;c__Bacteroidia;o__Flavobacteriales;f__Flavobacteriaceae;g__Dokdonia;s__Dokdonia sp913060645
vContig1	35908	k141_1685382_51#HJD1	25458	25698	-	Others	Viruses;Duplodnaviria;Heunggongvirae;Uroviricota;Caudoviricetes	virulent	0.999868	d__Bacteria;p__Bacteroidota;c__Bacteroidia;o__Flavobacteriales;f__Flavobacteriaceae;g__Dokdonia;s__Dokdonia sp000212355
vContig1	35908	k141_1685382_52#HJD1	25753	26035	-	Others	Viruses;Duplodnaviria;Heunggongvirae;Uroviricota;Caudoviricetes	virulent	0.999868	d__Bacteria;p__Bacteroidota;c__Bacteroidia;o__Flavobacteriales;f__Flavobacteriaceae;g__Dokdonia;s__Dokdonia sp913060645
vContig1	35908	k141_1685382_52#HJD1	25753	26035	-	Others	Viruses;Duplodnaviria;Heunggongvirae;Uroviricota;Caudoviricetes	virulent	0.999868	d__Bacteria;p__Bacteroidota;c__Bacteroidia;o__Flavobacteriales;f__Flavobacteriaceae;g__Dokdonia;s__Dokdonia sp000212355
vContig1	35908	k141_1685382_53#HJD1	26034	26643	-	VOG	Viruses;Duplodnaviria;Heunggongvirae;Uroviricota;Caudoviricetes	virulent	0.999868	d__Bacteria;p__Bacteroidota;c__Bacteroidia;o__Flavobacteriales;f__Flavobacteriaceae;g__Dokdonia;s__Dokdonia sp913060645
vContig1	35908	k141_1685382_53#HJD1	26034	26643	-	VOG	Viruses;Duplodnaviria;Heunggongvirae;Uroviricota;Caudoviricetes	virulent	0.999868	d__Bacteria;p__Bacteroidota;c__Bacteroidia;o__Flavobacteriales;f__Flavobacteriaceae;g__Dokdonia;s__Dokdonia sp000212355
vContig1	35908	k141_1685382_54#HJD1	26645	27065	-	VOG	Viruses;Duplodnaviria;Heunggongvirae;Uroviricota;Caudoviricetes	virulent	0.999868	d__Bacteria;p__Bacteroidota;c__Bacteroidia;o__Flavobacteriales;f__Flavobacteriaceae;g__Dokdonia;s__Dokdonia sp913060645
vContig1	35908	k141_1685382_54#HJD1	26645	27065	-	VOG	Viruses;Duplodnaviria;Heunggongvirae;Uroviricota;Caudoviricetes	virulent	0.999868	d__Bacteria;p__Bacteroidota;c__Bacteroidia;o__Flavobacteriales;f__Flavobacteriaceae;g__Dokdonia;s__Dokdonia sp000212355
vContig1	35908	k141_1685382_55#HJD1	27079	27286	-	Others	Viruses;Duplodnaviria;Heunggongvirae;Uroviricota;Caudoviricetes	virulent	0.999868	d__Bacteria;p__Bacteroidota;c__Bacteroidia;o__Flavobacteriales;f__Flavobacteriaceae;g__Dokdonia;s__Dokdonia sp913060645
vContig1	35908	k141_1685382_55#HJD1	27079	27286	-	Others	Viruses;Duplodnaviria;Heunggongvirae;Uroviricota;Caudoviricetes	virulent	0.999868	d__Bacteria;p__Bacteroidota;c__Bacteroidia;o__Flavobacteriales;f__Flavobacteriaceae;g__Dokdonia;s__Dokdonia sp000212355
vContig1	35908	k141_1685382_56#HJD1	27499	28204	-	VOG	Viruses;Duplodnaviria;Heunggongvirae;Uroviricota;Caudoviricetes	virulent	0.999868	d__Bacteria;p__Bacteroidota;c__Bacteroidia;o__Flavobacteriales;f__Flavobacteriaceae;g__Dokdonia;s__Dokdonia sp913060645
vContig1	35908	k141_1685382_56#HJD1	27499	28204	-	VOG	Viruses;Duplodnaviria;Heunggongvirae;Uroviricota;Caudoviricetes	virulent	0.999868	d__Bacteria;p__Bacteroidota;c__Bacteroidia;o__Flavobacteriales;f__Flavobacteriaceae;g__Dokdonia;s__Dokdonia sp000212355
vContig1	35908	k141_1685382_57#HJD1	28206	29223	-	VOG	Viruses;Duplodnaviria;Heunggongvirae;Uroviricota;Caudoviricetes	virulent	0.999868	d__Bacteria;p__Bacteroidota;c__Bacteroidia;o__Flavobacteriales;f__Flavobacteriaceae;g__Dokdonia;s__Dokdonia sp913060645
vContig1	35908	k141_1685382_57#HJD1	28206	29223	-	VOG	Viruses;Duplodnaviria;Heunggongvirae;Uroviricota;Caudoviricetes	virulent	0.999868	d__Bacteria;p__Bacteroidota;c__Bacteroidia;o__Flavobacteriales;f__Flavobacteriaceae;g__Dokdonia;s__Dokdonia sp000212355
vContig1	35908	k141_1685382_58#HJD1	29215	29758	-	VOG	Viruses;Duplodnaviria;Heunggongvirae;Uroviricota;Caudoviricetes	virulent	0.999868	d__Bacteria;p__Bacteroidota;c__Bacteroidia;o__Flavobacteriales;f__Flavobacteriaceae;g__Dokdonia;s__Dokdonia sp913060645
vContig1	35908	k141_1685382_58#HJD1	29215	29758	-	VOG	Viruses;Duplodnaviria;Heunggongvirae;Uroviricota;Caudoviricetes	virulent	0.999868	d__Bacteria;p__Bacteroidota;c__Bacteroidia;o__Flavobacteriales;f__Flavobacteriaceae;g__Dokdonia;s__Dokdonia sp000212355
vContig1	35908	k141_1685382_59#HJD1	29869	30016	-	Others	Viruses;Duplodnaviria;Heunggongvirae;Uroviricota;Caudoviricetes	virulent	0.999868	d__Bacteria;p__Bacteroidota;c__Bacteroidia;o__Flavobacteriales;f__Flavobacteriaceae;g__Dokdonia;s__Dokdonia sp913060645
vContig1	35908	k141_1685382_59#HJD1	29869	30016	-	Others	Viruses;Duplodnaviria;Heunggongvirae;Uroviricota;Caudoviricetes	virulent	0.999868	d__Bacteria;p__Bacteroidota;c__Bacteroidia;o__Flavobacteriales;f__Flavobacteriaceae;g__Dokdonia;s__Dokdonia sp000212355
vContig1	35908	k141_1685382_60#HJD1	30028	30910	-	VOG	Viruses;Duplodnaviria;Heunggongvirae;Uroviricota;Caudoviricetes	virulent	0.999868	d__Bacteria;p__Bacteroidota;c__Bacteroidia;o__Flavobacteriales;f__Flavobacteriaceae;g__Dokdonia;s__Dokdonia sp913060645
vContig1	35908	k141_1685382_60#HJD1	30028	30910	-	VOG	Viruses;Duplodnaviria;Heunggongvirae;Uroviricota;Caudoviricetes	virulent	0.999868	d__Bacteria;p__Bacteroidota;c__Bacteroidia;o__Flavobacteriales;f__Flavobacteriaceae;g__Dokdonia;s__Dokdonia sp000212355
vContig1	35908	k141_1685382_61#HJD1	31232	31361	-	Others	Viruses;Duplodnaviria;Heunggongvirae;Uroviricota;Caudoviricetes	virulent	0.999868	d__Bacteria;p__Bacteroidota;c__Bacteroidia;o__Flavobacteriales;f__Flavobacteriaceae;g__Dokdonia;s__Dokdonia sp913060645
vContig1	35908	k141_1685382_61#HJD1	31232	31361	-	Others	Viruses;Duplodnaviria;Heunggongvirae;Uroviricota;Caudoviricetes	virulent	0.999868	d__Bacteria;p__Bacteroidota;c__Bacteroidia;o__Flavobacteriales;f__Flavobacteriaceae;g__Dokdonia;s__Dokdonia sp000212355
vContig1	35908	k141_1685382_62#HJD1	31366	31909	-	Others	Viruses;Duplodnaviria;Heunggongvirae;Uroviricota;Caudoviricetes	virulent	0.999868	d__Bacteria;p__Bacteroidota;c__Bacteroidia;o__Flavobacteriales;f__Flavobacteriaceae;g__Dokdonia;s__Dokdonia sp913060645
vContig1	35908	k141_1685382_62#HJD1	31366	31909	-	Others	Viruses;Duplodnaviria;Heunggongvirae;Uroviricota;Caudoviricetes	virulent	0.999868	d__Bacteria;p__Bacteroidota;c__Bacteroidia;o__Flavobacteriales;f__Flavobacteriaceae;g__Dokdonia;s__Dokdonia sp000212355
vContig1	35908	k141_1685382_63#HJD1	31901	32117	-	Others	Viruses;Duplodnaviria;Heunggongvirae;Uroviricota;Caudoviricetes	virulent	0.999868	d__Bacteria;p__Bacteroidota;c__Bacteroidia;o__Flavobacteriales;f__Flavobacteriaceae;g__Dokdonia;s__Dokdonia sp913060645
vContig1	35908	k141_1685382_63#HJD1	31901	32117	-	Others	Viruses;Duplodnaviria;Heunggongvirae;Uroviricota;Caudoviricetes	virulent	0.999868	d__Bacteria;p__Bacteroidota;c__Bacteroidia;o__Flavobacteriales;f__Flavobacteriaceae;g__Dokdonia;s__Dokdonia sp000212355
vContig1	35908	k141_1685382_64#HJD1	32113	32725	-	Others	Viruses;Duplodnaviria;Heunggongvirae;Uroviricota;Caudoviricetes	virulent	0.999868	d__Bacteria;p__Bacteroidota;c__Bacteroidia;o__Flavobacteriales;f__Flavobacteriaceae;g__Dokdonia;s__Dokdonia sp913060645
vContig1	35908	k141_1685382_64#HJD1	32113	32725	-	Others	Viruses;Duplodnaviria;Heunggongvirae;Uroviricota;Caudoviricetes	virulent	0.999868	d__Bacteria;p__Bacteroidota;c__Bacteroidia;o__Flavobacteriales;f__Flavobacteriaceae;g__Dokdonia;s__Dokdonia sp000212355
vContig1	35908	k141_1685382_65#HJD1	32726	33047	-	Others	Viruses;Duplodnaviria;Heunggongvirae;Uroviricota;Caudoviricetes	virulent	0.999868	d__Bacteria;p__Bacteroidota;c__Bacteroidia;o__Flavobacteriales;f__Flavobacteriaceae;g__Dokdonia;s__Dokdonia sp913060645
vContig1	35908	k141_1685382_65#HJD1	32726	33047	-	Others	Viruses;Duplodnaviria;Heunggongvirae;Uroviricota;Caudoviricetes	virulent	0.999868	d__Bacteria;p__Bacteroidota;c__Bacteroidia;o__Flavobacteriales;f__Flavobacteriaceae;g__Dokdonia;s__Dokdonia sp000212355
vContig1	35908	k141_1685382_66#HJD1	33172	35908	+	VOG	Viruses;Duplodnaviria;Heunggongvirae;Uroviricota;Caudoviricetes	virulent	0.999868	d__Bacteria;p__Bacteroidota;c__Bacteroidia;o__Flavobacteriales;f__Flavobacteriaceae;g__Dokdonia;s__Dokdonia sp913060645
vContig1	35908	k141_1685382_66#HJD1	33172	35908	+	VOG	Viruses;Duplodnaviria;Heunggongvirae;Uroviricota;Caudoviricetes	virulent	0.999868	d__Bacteria;p__Bacteroidota;c__Bacteroidia;o__Flavobacteriales;f__Flavobacteriaceae;g__Dokdonia;s__Dokdonia sp000212355
vContig4	321437	k141_133092_348#HJD1	287415	288366	+	pqqE	Viruses;Duplodnaviria;Heunggongvirae;Uroviricota;Caudoviricetes	virulent	0.999862	d__Bacteria;p__Desulfobacterota;c__Desulfuromonadia;o__Geobacterales;f__Pseudopelobacteraceae;g__JACRCG01;s__JACRCG01 sp903958085
vContig4	321437	k141_133092_1#HJD1	1	1297	+	VOG	Viruses;Duplodnaviria;Heunggongvirae;Uroviricota;Caudoviricetes	virulent	0.999862	d__Bacteria;p__Desulfobacterota;c__Desulfuromonadia;o__Geobacterales;f__Pseudopelobacteraceae;g__JACRCG01;s__JACRCG01 sp903958085
vContig4	321437	k141_133092_2#HJD1	1289	1895	+	VOG	Viruses;Duplodnaviria;Heunggongvirae;Uroviricota;Caudoviricetes	virulent	0.999862	d__Bacteria;p__Desulfobacterota;c__Desulfuromonadia;o__Geobacterales;f__Pseudopelobacteraceae;g__JACRCG01;s__JACRCG01 sp903958085
vContig4	321437	k141_133092_3#HJD1	1884	2997	+	VOG	Viruses;Duplodnaviria;Heunggongvirae;Uroviricota;Caudoviricetes	virulent	0.999862	d__Bacteria;p__Desulfobacterota;c__Desulfuromonadia;o__Geobacterales;f__Pseudopelobacteraceae;g__JACRCG01;s__JACRCG01 sp903958085
vContig4	321437	k141_133092_4#HJD1	3010	3430	+	Others	Viruses;Duplodnaviria;Heunggongvirae;Uroviricota;Caudoviricetes	virulent	0.999862	d__Bacteria;p__Desulfobacterota;c__Desulfuromonadia;o__Geobacterales;f__Pseudopelobacteraceae;g__JACRCG01;s__JACRCG01 sp903958085
vContig4	321437	k141_133092_5#HJD1	3548	4388	+	Others	Viruses;Duplodnaviria;Heunggongvirae;Uroviricota;Caudoviricetes	virulent	0.999862	d__Bacteria;p__Desulfobacterota;c__Desulfuromonadia;o__Geobacterales;f__Pseudopelobacteraceae;g__JACRCG01;s__JACRCG01 sp903958085
vContig4	321437	k141_133092_6#HJD1	4419	5040	+	Others	Viruses;Duplodnaviria;Heunggongvirae;Uroviricota;Caudoviricetes	virulent	0.999862	d__Bacteria;p__Desulfobacterota;c__Desulfuromonadia;o__Geobacterales;f__Pseudopelobacteraceae;g__JACRCG01;s__JACRCG01 sp903958085
vContig4	321437	k141_133092_7#HJD1	5117	6188	+	VOG	Viruses;Duplodnaviria;Heunggongvirae;Uroviricota;Caudoviricetes	virulent	0.999862	d__Bacteria;p__Desulfobacterota;c__Desulfuromonadia;o__Geobacterales;f__Pseudopelobacteraceae;g__JACRCG01;s__JACRCG01 sp903958085
vContig4	321437	k141_133092_8#HJD1	6266	6596	+	VOG	Viruses;Duplodnaviria;Heunggongvirae;Uroviricota;Caudoviricetes	virulent	0.999862	d__Bacteria;p__Desulfobacterota;c__Desulfuromonadia;o__Geobacterales;f__Pseudopelobacteraceae;g__JACRCG01;s__JACRCG01 sp903958085
vContig4	321437	k141_133092_9#HJD1	6634	7123	+	Others	Viruses;Duplodnaviria;Heunggongvirae;Uroviricota;Caudoviricetes	virulent	0.999862	d__Bacteria;p__Desulfobacterota;c__Desulfuromonadia;o__Geobacterales;f__Pseudopelobacteraceae;g__JACRCG01;s__JACRCG01 sp903958085
vContig4	321437	k141_133092_10#HJD1	7240	8395	+	VOG	Viruses;Duplodnaviria;Heunggongvirae;Uroviricota;Caudoviricetes	virulent	0.999862	d__Bacteria;p__Desulfobacterota;c__Desulfuromonadia;o__Geobacterales;f__Pseudopelobacteraceae;g__JACRCG01;s__JACRCG01 sp903958085
vContig4	321437	k141_133092_11#HJD1	8414	9998	+	Others	Viruses;Duplodnaviria;Heunggongvirae;Uroviricota;Caudoviricetes	virulent	0.999862	d__Bacteria;p__Desulfobacterota;c__Desulfuromonadia;o__Geobacterales;f__Pseudopelobacteraceae;g__JACRCG01;s__JACRCG01 sp903958085
vContig4	321437	k141_133092_12#HJD1	10066	11362	+	VOG	Viruses;Duplodnaviria;Heunggongvirae;Uroviricota;Caudoviricetes	virulent	0.999862	d__Bacteria;p__Desulfobacterota;c__Desulfuromonadia;o__Geobacterales;f__Pseudopelobacteraceae;g__JACRCG01;s__JACRCG01 sp903958085
vContig4	321437	k141_133092_13#HJD1	11368	11698	+	VOG	Viruses;Duplodnaviria;Heunggongvirae;Uroviricota;Caudoviricetes	virulent	0.999862	d__Bacteria;p__Desulfobacterota;c__Desulfuromonadia;o__Geobacterales;f__Pseudopelobacteraceae;g__JACRCG01;s__JACRCG01 sp903958085
vContig4	321437	k141_133092_14#HJD1	11699	12860	+	VOG	Viruses;Duplodnaviria;Heunggongvirae;Uroviricota;Caudoviricetes	virulent	0.999862	d__Bacteria;p__Desulfobacterota;c__Desulfuromonadia;o__Geobacterales;f__Pseudopelobacteraceae;g__JACRCG01;s__JACRCG01 sp903958085
vContig4	321437	k141_133092_15#HJD1	12940	14089	+	VOG	Viruses;Duplodnaviria;Heunggongvirae;Uroviricota;Caudoviricetes	virulent	0.999862	d__Bacteria;p__Desulfobacterota;c__Desulfuromonadia;o__Geobacterales;f__Pseudopelobacteraceae;g__JACRCG01;s__JACRCG01 sp903958085
vContig4	321437	k141_133092_16#HJD1	14120	15260	+	VOG	Viruses;Duplodnaviria;Heunggongvirae;Uroviricota;Caudoviricetes	virulent	0.999862	d__Bacteria;p__Desulfobacterota;c__Desulfuromonadia;o__Geobacterales;f__Pseudopelobacteraceae;g__JACRCG01;s__JACRCG01 sp903958085
vContig4	321437	k141_133092_17#HJD1	15261	15855	+	VOG	Viruses;Duplodnaviria;Heunggongvirae;Uroviricota;Caudoviricetes	virulent	0.999862	d__Bacteria;p__Desulfobacterota;c__Desulfuromonadia;o__Geobacterales;f__Pseudopelobacteraceae;g__JACRCG01;s__JACRCG01 sp903958085
vContig4	321437	k141_133092_18#HJD1	15883	16402	+	Others	Viruses;Duplodnaviria;Heunggongvirae;Uroviricota;Caudoviricetes	virulent	0.999862	d__Bacteria;p__Desulfobacterota;c__Desulfuromonadia;o__Geobacterales;f__Pseudopelobacteraceae;g__JACRCG01;s__JACRCG01 sp903958085
vContig4	321437	k141_133092_19#HJD1	16405	16837	+	Others	Viruses;Duplodnaviria;Heunggongvirae;Uroviricota;Caudoviricetes	virulent	0.999862	d__Bacteria;p__Desulfobacterota;c__Desulfuromonadia;o__Geobacterales;f__Pseudopelobacteraceae;g__JACRCG01;s__JACRCG01 sp903958085
vContig4	321437	k141_133092_20#HJD1	16853	18617	+	Others	Viruses;Duplodnaviria;Heunggongvirae;Uroviricota;Caudoviricetes	virulent	0.999862	d__Bacteria;p__Desulfobacterota;c__Desulfuromonadia;o__Geobacterales;f__Pseudopelobacteraceae;g__JACRCG01;s__JACRCG01 sp903958085
vContig4	321437	k141_133092_21#HJD1	18626	19631	+	Others	Viruses;Duplodnaviria;Heunggongvirae;Uroviricota;Caudoviricetes	virulent	0.999862	d__Bacteria;p__Desulfobacterota;c__Desulfuromonadia;o__Geobacterales;f__Pseudopelobacteraceae;g__JACRCG01;s__JACRCG01 sp903958085
vContig4	321437	k141_133092_22#HJD1	19646	20231	+	Others	Viruses;Duplodnaviria;Heunggongvirae;Uroviricota;Caudoviricetes	virulent	0.999862	d__Bacteria;p__Desulfobacterota;c__Desulfuromonadia;o__Geobacterales;f__Pseudopelobacteraceae;g__JACRCG01;s__JACRCG01 sp903958085
vContig4	321437	k141_133092_23#HJD1	20230	20815	+	Others	Viruses;Duplodnaviria;Heunggongvirae;Uroviricota;Caudoviricetes	virulent	0.999862	d__Bacteria;p__Desulfobacterota;c__Desulfuromonadia;o__Geobacterales;f__Pseudopelobacteraceae;g__JACRCG01;s__JACRCG01 sp903958085
vContig4	321437	k141_133092_24#HJD1	20830	21769	+	Others	Viruses;Duplodnaviria;Heunggongvirae;Uroviricota;Caudoviricetes	virulent	0.999862	d__Bacteria;p__Desulfobacterota;c__Desulfuromonadia;o__Geobacterales;f__Pseudopelobacteraceae;g__JACRCG01;s__JACRCG01 sp903958085
vContig4	321437	k141_133092_25#HJD1	21978	23538	+	Others	Viruses;Duplodnaviria;Heunggongvirae;Uroviricota;Caudoviricetes	virulent	0.999862	d__Bacteria;p__Desulfobacterota;c__Desulfuromonadia;o__Geobacterales;f__Pseudopelobacteraceae;g__JACRCG01;s__JACRCG01 sp903958085
vContig4	321437	k141_133092_26#HJD1	23606	23858	+	Others	Viruses;Duplodnaviria;Heunggongvirae;Uroviricota;Caudoviricetes	virulent	0.999862	d__Bacteria;p__Desulfobacterota;c__Desulfuromonadia;o__Geobacterales;f__Pseudopelobacteraceae;g__JACRCG01;s__JACRCG01 sp903958085
vContig4	321437	k141_133092_27#HJD1	23872	24640	+	Others	Viruses;Duplodnaviria;Heunggongvirae;Uroviricota;Caudoviricetes	virulent	0.999862	d__Bacteria;p__Desulfobacterota;c__Desulfuromonadia;o__Geobacterales;f__Pseudopelobacteraceae;g__JACRCG01;s__JACRCG01 sp903958085
vContig4	321437	k141_133092_28#HJD1	24645	25653	+	Others	Viruses;Duplodnaviria;Heunggongvirae;Uroviricota;Caudoviricetes	virulent	0.999862	d__Bacteria;p__Desulfobacterota;c__Desulfuromonadia;o__Geobacterales;f__Pseudopelobacteraceae;g__JACRCG01;s__JACRCG01 sp903958085
vContig4	321437	k141_133092_29#HJD1	25735	50206	+	VOG	Viruses;Duplodnaviria;Heunggongvirae;Uroviricota;Caudoviricetes	virulent	0.999862	d__Bacteria;p__Desulfobacterota;c__Desulfuromonadia;o__Geobacterales;f__Pseudopelobacteraceae;g__JACRCG01;s__JACRCG01 sp903958085
vContig4	321437	k141_133092_30#HJD1	50205	52176	+	Others	Viruses;Duplodnaviria;Heunggongvirae;Uroviricota;Caudoviricetes	virulent	0.999862	d__Bacteria;p__Desulfobacterota;c__Desulfuromonadia;o__Geobacterales;f__Pseudopelobacteraceae;g__JACRCG01;s__JACRCG01 sp903958085
vContig4	321437	k141_133092_31#HJD1	52178	52781	+	Others	Viruses;Duplodnaviria;Heunggongvirae;Uroviricota;Caudoviricetes	virulent	0.999862	d__Bacteria;p__Desulfobacterota;c__Desulfuromonadia;o__Geobacterales;f__Pseudopelobacteraceae;g__JACRCG01;s__JACRCG01 sp903958085
vContig4	321437	k141_133092_32#HJD1	52801	53185	+	Others	Viruses;Duplodnaviria;Heunggongvirae;Uroviricota;Caudoviricetes	virulent	0.999862	d__Bacteria;p__Desulfobacterota;c__Desulfuromonadia;o__Geobacterales;f__Pseudopelobacteraceae;g__JACRCG01;s__JACRCG01 sp903958085
vContig4	321437	k141_133092_33#HJD1	53184	53766	+	Others	Viruses;Duplodnaviria;Heunggongvirae;Uroviricota;Caudoviricetes	virulent	0.999862	d__Bacteria;p__Desulfobacterota;c__Desulfuromonadia;o__Geobacterales;f__Pseudopelobacteraceae;g__JACRCG01;s__JACRCG01 sp903958085
vContig4	321437	k141_133092_34#HJD1	53770	54049	+	Others	Viruses;Duplodnaviria;Heunggongvirae;Uroviricota;Caudoviricetes	virulent	0.999862	d__Bacteria;p__Desulfobacterota;c__Desulfuromonadia;o__Geobacterales;f__Pseudopelobacteraceae;g__JACRCG01;s__JACRCG01 sp903958085
vContig4	321437	k141_133092_35#HJD1	54048	54279	+	Others	Viruses;Duplodnaviria;Heunggongvirae;Uroviricota;Caudoviricetes	virulent	0.999862	d__Bacteria;p__Desulfobacterota;c__Desulfuromonadia;o__Geobacterales;f__Pseudopelobacteraceae;g__JACRCG01;s__JACRCG01 sp903958085
vContig4	321437	k141_133092_36#HJD1	54290	54512	+	Others	Viruses;Duplodnaviria;Heunggongvirae;Uroviricota;Caudoviricetes	virulent	0.999862	d__Bacteria;p__Desulfobacterota;c__Desulfuromonadia;o__Geobacterales;f__Pseudopelobacteraceae;g__JACRCG01;s__JACRCG01 sp903958085
vContig4	321437	k141_133092_37#HJD1	54564	55182	+	Others	Viruses;Duplodnaviria;Heunggongvirae;Uroviricota;Caudoviricetes	virulent	0.999862	d__Bacteria;p__Desulfobacterota;c__Desulfuromonadia;o__Geobacterales;f__Pseudopelobacteraceae;g__JACRCG01;s__JACRCG01 sp903958085
vContig4	321437	k141_133092_38#HJD1	55202	55643	+	Others	Viruses;Duplodnaviria;Heunggongvirae;Uroviricota;Caudoviricetes	virulent	0.999862	d__Bacteria;p__Desulfobacterota;c__Desulfuromonadia;o__Geobacterales;f__Pseudopelobacteraceae;g__JACRCG01;s__JACRCG01 sp903958085
vContig4	321437	k141_133092_39#HJD1	55645	56113	+	Others	Viruses;Duplodnaviria;Heunggongvirae;Uroviricota;Caudoviricetes	virulent	0.999862	d__Bacteria;p__Desulfobacterota;c__Desulfuromonadia;o__Geobacterales;f__Pseudopelobacteraceae;g__JACRCG01;s__JACRCG01 sp903958085
vContig4	321437	k141_133092_40#HJD1	56137	57100	+	Others	Viruses;Duplodnaviria;Heunggongvirae;Uroviricota;Caudoviricetes	virulent	0.999862	d__Bacteria;p__Desulfobacterota;c__Desulfuromonadia;o__Geobacterales;f__Pseudopelobacteraceae;g__JACRCG01;s__JACRCG01 sp903958085
vContig4	321437	k141_133092_41#HJD1	57110	57614	+	Others	Viruses;Duplodnaviria;Heunggongvirae;Uroviricota;Caudoviricetes	virulent	0.999862	d__Bacteria;p__Desulfobacterota;c__Desulfuromonadia;o__Geobacterales;f__Pseudopelobacteraceae;g__JACRCG01;s__JACRCG01 sp903958085
vContig4	321437	k141_133092_42#HJD1	57625	58054	+	Others	Viruses;Duplodnaviria;Heunggongvirae;Uroviricota;Caudoviricetes	virulent	0.999862	d__Bacteria;p__Desulfobacterota;c__Desulfuromonadia;o__Geobacterales;f__Pseudopelobacteraceae;g__JACRCG01;s__JACRCG01 sp903958085
vContig4	321437	k141_133092_43#HJD1	58050	58680	+	Others	Viruses;Duplodnaviria;Heunggongvirae;Uroviricota;Caudoviricetes	virulent	0.999862	d__Bacteria;p__Desulfobacterota;c__Desulfuromonadia;o__Geobacterales;f__Pseudopelobacteraceae;g__JACRCG01;s__JACRCG01 sp903958085
vContig4	321437	k141_133092_44#HJD1	58683	59934	+	Others	Viruses;Duplodnaviria;Heunggongvirae;Uroviricota;Caudoviricetes	virulent	0.999862	d__Bacteria;p__Desulfobacterota;c__Desulfuromonadia;o__Geobacterales;f__Pseudopelobacteraceae;g__JACRCG01;s__JACRCG01 sp903958085
vContig4	321437	k141_133092_45#HJD1	59943	62745	+	Others	Viruses;Duplodnaviria;Heunggongvirae;Uroviricota;Caudoviricetes	virulent	0.999862	d__Bacteria;p__Desulfobacterota;c__Desulfuromonadia;o__Geobacterales;f__Pseudopelobacteraceae;g__JACRCG01;s__JACRCG01 sp903958085
vContig4	321437	k141_133092_46#HJD1	62754	63417	+	Others	Viruses;Duplodnaviria;Heunggongvirae;Uroviricota;Caudoviricetes	virulent	0.999862	d__Bacteria;p__Desulfobacterota;c__Desulfuromonadia;o__Geobacterales;f__Pseudopelobacteraceae;g__JACRCG01;s__JACRCG01 sp903958085
vContig4	321437	k141_133092_47#HJD1	63428	63902	+	Others	Viruses;Duplodnaviria;Heunggongvirae;Uroviricota;Caudoviricetes	virulent	0.999862	d__Bacteria;p__Desulfobacterota;c__Desulfuromonadia;o__Geobacterales;f__Pseudopelobacteraceae;g__JACRCG01;s__JACRCG01 sp903958085
vContig4	321437	k141_133092_48#HJD1	63915	65460	+	Others	Viruses;Duplodnaviria;Heunggongvirae;Uroviricota;Caudoviricetes	virulent	0.999862	d__Bacteria;p__Desulfobacterota;c__Desulfuromonadia;o__Geobacterales;f__Pseudopelobacteraceae;g__JACRCG01;s__JACRCG01 sp903958085
vContig4	321437	k141_133092_49#HJD1	65499	67065	+	Others	Viruses;Duplodnaviria;Heunggongvirae;Uroviricota;Caudoviricetes	virulent	0.999862	d__Bacteria;p__Desulfobacterota;c__Desulfuromonadia;o__Geobacterales;f__Pseudopelobacteraceae;g__JACRCG01;s__JACRCG01 sp903958085
vContig4	321437	k141_133092_50#HJD1	67092	68673	+	Others	Viruses;Duplodnaviria;Heunggongvirae;Uroviricota;Caudoviricetes	virulent	0.999862	d__Bacteria;p__Desulfobacterota;c__Desulfuromonadia;o__Geobacterales;f__Pseudopelobacteraceae;g__JACRCG01;s__JACRCG01 sp903958085
vContig4	321437	k141_133092_51#HJD1	68755	68962	+	VOG	Viruses;Duplodnaviria;Heunggongvirae;Uroviricota;Caudoviricetes	virulent	0.999862	d__Bacteria;p__Desulfobacterota;c__Desulfuromonadia;o__Geobacterales;f__Pseudopelobacteraceae;g__JACRCG01;s__JACRCG01 sp903958085
vContig4	321437	k141_133092_52#HJD1	68962	69286	+	Others	Viruses;Duplodnaviria;Heunggongvirae;Uroviricota;Caudoviricetes	virulent	0.999862	d__Bacteria;p__Desulfobacterota;c__Desulfuromonadia;o__Geobacterales;f__Pseudopelobacteraceae;g__JACRCG01;s__JACRCG01 sp903958085
vContig4	321437	k141_133092_53#HJD1	69285	74907	+	Others	Viruses;Duplodnaviria;Heunggongvirae;Uroviricota;Caudoviricetes	virulent	0.999862	d__Bacteria;p__Desulfobacterota;c__Desulfuromonadia;o__Geobacterales;f__Pseudopelobacteraceae;g__JACRCG01;s__JACRCG01 sp903958085
vContig4	321437	k141_133092_54#HJD1	74909	75317	+	Others	Viruses;Duplodnaviria;Heunggongvirae;Uroviricota;Caudoviricetes	virulent	0.999862	d__Bacteria;p__Desulfobacterota;c__Desulfuromonadia;o__Geobacterales;f__Pseudopelobacteraceae;g__JACRCG01;s__JACRCG01 sp903958085
vContig4	321437	k141_133092_55#HJD1	75306	84324	+	Others	Viruses;Duplodnaviria;Heunggongvirae;Uroviricota;Caudoviricetes	virulent	0.999862	d__Bacteria;p__Desulfobacterota;c__Desulfuromonadia;o__Geobacterales;f__Pseudopelobacteraceae;g__JACRCG01;s__JACRCG01 sp903958085
vContig4	321437	k141_133092_56#HJD1	84325	87310	+	Others	Viruses;Duplodnaviria;Heunggongvirae;Uroviricota;Caudoviricetes	virulent	0.999862	d__Bacteria;p__Desulfobacterota;c__Desulfuromonadia;o__Geobacterales;f__Pseudopelobacteraceae;g__JACRCG01;s__JACRCG01 sp903958085
vContig4	321437	k141_133092_57#HJD1	87309	89850	+	Others	Viruses;Duplodnaviria;Heunggongvirae;Uroviricota;Caudoviricetes	virulent	0.999862	d__Bacteria;p__Desulfobacterota;c__Desulfuromonadia;o__Geobacterales;f__Pseudopelobacteraceae;g__JACRCG01;s__JACRCG01 sp903958085
vContig4	321437	k141_133092_58#HJD1	89860	93451	+	VOG	Viruses;Duplodnaviria;Heunggongvirae;Uroviricota;Caudoviricetes	virulent	0.999862	d__Bacteria;p__Desulfobacterota;c__Desulfuromonadia;o__Geobacterales;f__Pseudopelobacteraceae;g__JACRCG01;s__JACRCG01 sp903958085
vContig4	321437	k141_133092_59#HJD1	93475	99775	+	VOG	Viruses;Duplodnaviria;Heunggongvirae;Uroviricota;Caudoviricetes	virulent	0.999862	d__Bacteria;p__Desulfobacterota;c__Desulfuromonadia;o__Geobacterales;f__Pseudopelobacteraceae;g__JACRCG01;s__JACRCG01 sp903958085
vContig4	321437	k141_133092_60#HJD1	99777	100887	+	Others	Viruses;Duplodnaviria;Heunggongvirae;Uroviricota;Caudoviricetes	virulent	0.999862	d__Bacteria;p__Desulfobacterota;c__Desulfuromonadia;o__Geobacterales;f__Pseudopelobacteraceae;g__JACRCG01;s__JACRCG01 sp903958085
vContig4	321437	k141_133092_61#HJD1	100886	101654	+	Others	Viruses;Duplodnaviria;Heunggongvirae;Uroviricota;Caudoviricetes	virulent	0.999862	d__Bacteria;p__Desulfobacterota;c__Desulfuromonadia;o__Geobacterales;f__Pseudopelobacteraceae;g__JACRCG01;s__JACRCG01 sp903958085
vContig4	321437	k141_133092_62#HJD1	101654	101906	+	Others	Viruses;Duplodnaviria;Heunggongvirae;Uroviricota;Caudoviricetes	virulent	0.999862	d__Bacteria;p__Desulfobacterota;c__Desulfuromonadia;o__Geobacterales;f__Pseudopelobacteraceae;g__JACRCG01;s__JACRCG01 sp903958085
vContig4	321437	k141_133092_63#HJD1	101905	105862	+	Others	Viruses;Duplodnaviria;Heunggongvirae;Uroviricota;Caudoviricetes	virulent	0.999862	d__Bacteria;p__Desulfobacterota;c__Desulfuromonadia;o__Geobacterales;f__Pseudopelobacteraceae;g__JACRCG01;s__JACRCG01 sp903958085
vContig4	321437	k141_133092_64#HJD1	105997	107134	+	VOG	Viruses;Duplodnaviria;Heunggongvirae;Uroviricota;Caudoviricetes	virulent	0.999862	d__Bacteria;p__Desulfobacterota;c__Desulfuromonadia;o__Geobacterales;f__Pseudopelobacteraceae;g__JACRCG01;s__JACRCG01 sp903958085
vContig4	321437	k141_133092_65#HJD1	107139	107730	+	Others	Viruses;Duplodnaviria;Heunggongvirae;Uroviricota;Caudoviricetes	virulent	0.999862	d__Bacteria;p__Desulfobacterota;c__Desulfuromonadia;o__Geobacterales;f__Pseudopelobacteraceae;g__JACRCG01;s__JACRCG01 sp903958085
vContig4	321437	k141_133092_66#HJD1	107732	108848	+	VOG	Viruses;Duplodnaviria;Heunggongvirae;Uroviricota;Caudoviricetes	virulent	0.999862	d__Bacteria;p__Desulfobacterota;c__Desulfuromonadia;o__Geobacterales;f__Pseudopelobacteraceae;g__JACRCG01;s__JACRCG01 sp903958085
vContig4	321437	k141_133092_67#HJD1	108810	109179	+	VOG	Viruses;Duplodnaviria;Heunggongvirae;Uroviricota;Caudoviricetes	virulent	0.999862	d__Bacteria;p__Desulfobacterota;c__Desulfuromonadia;o__Geobacterales;f__Pseudopelobacteraceae;g__JACRCG01;s__JACRCG01 sp903958085
vContig4	321437	k141_133092_68#HJD1	109193	109502	+	Others	Viruses;Duplodnaviria;Heunggongvirae;Uroviricota;Caudoviricetes	virulent	0.999862	d__Bacteria;p__Desulfobacterota;c__Desulfuromonadia;o__Geobacterales;f__Pseudopelobacteraceae;g__JACRCG01;s__JACRCG01 sp903958085
vContig4	321437	k141_133092_69#HJD1	109513	109981	+	Others	Viruses;Duplodnaviria;Heunggongvirae;Uroviricota;Caudoviricetes	virulent	0.999862	d__Bacteria;p__Desulfobacterota;c__Desulfuromonadia;o__Geobacterales;f__Pseudopelobacteraceae;g__JACRCG01;s__JACRCG01 sp903958085
vContig4	321437	k141_133092_70#HJD1	109980	111396	+	VOG	Viruses;Duplodnaviria;Heunggongvirae;Uroviricota;Caudoviricetes	virulent	0.999862	d__Bacteria;p__Desulfobacterota;c__Desulfuromonadia;o__Geobacterales;f__Pseudopelobacteraceae;g__JACRCG01;s__JACRCG01 sp903958085
vContig4	321437	k141_133092_71#HJD1	111364	112426	+	VOG	Viruses;Duplodnaviria;Heunggongvirae;Uroviricota;Caudoviricetes	virulent	0.999862	d__Bacteria;p__Desulfobacterota;c__Desulfuromonadia;o__Geobacterales;f__Pseudopelobacteraceae;g__JACRCG01;s__JACRCG01 sp903958085
vContig4	321437	k141_133092_72#HJD1	112438	112750	+	Others	Viruses;Duplodnaviria;Heunggongvirae;Uroviricota;Caudoviricetes	virulent	0.999862	d__Bacteria;p__Desulfobacterota;c__Desulfuromonadia;o__Geobacterales;f__Pseudopelobacteraceae;g__JACRCG01;s__JACRCG01 sp903958085
vContig4	321437	k141_133092_73#HJD1	112759	113131	+	Others	Viruses;Duplodnaviria;Heunggongvirae;Uroviricota;Caudoviricetes	virulent	0.999862	d__Bacteria;p__Desulfobacterota;c__Desulfuromonadia;o__Geobacterales;f__Pseudopelobacteraceae;g__JACRCG01;s__JACRCG01 sp903958085
vContig4	321437	k141_133092_74#HJD1	113133	113487	+	Others	Viruses;Duplodnaviria;Heunggongvirae;Uroviricota;Caudoviricetes	virulent	0.999862	d__Bacteria;p__Desulfobacterota;c__Desulfuromonadia;o__Geobacterales;f__Pseudopelobacteraceae;g__JACRCG01;s__JACRCG01 sp903958085
vContig4	321437	k141_133092_75#HJD1	113487	114300	+	VOG	Viruses;Duplodnaviria;Heunggongvirae;Uroviricota;Caudoviricetes	virulent	0.999862	d__Bacteria;p__Desulfobacterota;c__Desulfuromonadia;o__Geobacterales;f__Pseudopelobacteraceae;g__JACRCG01;s__JACRCG01 sp903958085
vContig4	321437	k141_133092_76#HJD1	114280	114817	+	VOG	Viruses;Duplodnaviria;Heunggongvirae;Uroviricota;Caudoviricetes	virulent	0.999862	d__Bacteria;p__Desulfobacterota;c__Desulfuromonadia;o__Geobacterales;f__Pseudopelobacteraceae;g__JACRCG01;s__JACRCG01 sp903958085
vContig4	321437	k141_133092_77#HJD1	114806	115967	+	VOG	Viruses;Duplodnaviria;Heunggongvirae;Uroviricota;Caudoviricetes	virulent	0.999862	d__Bacteria;p__Desulfobacterota;c__Desulfuromonadia;o__Geobacterales;f__Pseudopelobacteraceae;g__JACRCG01;s__JACRCG01 sp903958085
vContig4	321437	k141_133092_78#HJD1	115984	117277	+	VOG	Viruses;Duplodnaviria;Heunggongvirae;Uroviricota;Caudoviricetes	virulent	0.999862	d__Bacteria;p__Desulfobacterota;c__Desulfuromonadia;o__Geobacterales;f__Pseudopelobacteraceae;g__JACRCG01;s__JACRCG01 sp903958085
vContig4	321437	k141_133092_79#HJD1	117279	117681	+	VOG	Viruses;Duplodnaviria;Heunggongvirae;Uroviricota;Caudoviricetes	virulent	0.999862	d__Bacteria;p__Desulfobacterota;c__Desulfuromonadia;o__Geobacterales;f__Pseudopelobacteraceae;g__JACRCG01;s__JACRCG01 sp903958085
vContig4	321437	k141_133092_80#HJD1	117644	118328	+	VOG	Viruses;Duplodnaviria;Heunggongvirae;Uroviricota;Caudoviricetes	virulent	0.999862	d__Bacteria;p__Desulfobacterota;c__Desulfuromonadia;o__Geobacterales;f__Pseudopelobacteraceae;g__JACRCG01;s__JACRCG01 sp903958085
vContig4	321437	k141_133092_81#HJD1	118449	119574	+	VOG	Viruses;Duplodnaviria;Heunggongvirae;Uroviricota;Caudoviricetes	virulent	0.999862	d__Bacteria;p__Desulfobacterota;c__Desulfuromonadia;o__Geobacterales;f__Pseudopelobacteraceae;g__JACRCG01;s__JACRCG01 sp903958085
vContig4	321437	k141_133092_82#HJD1	119573	120062	+	VOG	Viruses;Duplodnaviria;Heunggongvirae;Uroviricota;Caudoviricetes	virulent	0.999862	d__Bacteria;p__Desulfobacterota;c__Desulfuromonadia;o__Geobacterales;f__Pseudopelobacteraceae;g__JACRCG01;s__JACRCG01 sp903958085
vContig4	321437	k141_133092_83#HJD1	120075	120843	+	Others	Viruses;Duplodnaviria;Heunggongvirae;Uroviricota;Caudoviricetes	virulent	0.999862	d__Bacteria;p__Desulfobacterota;c__Desulfuromonadia;o__Geobacterales;f__Pseudopelobacteraceae;g__JACRCG01;s__JACRCG01 sp903958085
vContig4	321437	k141_133092_84#HJD1	120842	121910	+	VOG	Viruses;Duplodnaviria;Heunggongvirae;Uroviricota;Caudoviricetes	virulent	0.999862	d__Bacteria;p__Desulfobacterota;c__Desulfuromonadia;o__Geobacterales;f__Pseudopelobacteraceae;g__JACRCG01;s__JACRCG01 sp903958085
vContig4	321437	k141_133092_85#HJD1	121920	122514	+	Others	Viruses;Duplodnaviria;Heunggongvirae;Uroviricota;Caudoviricetes	virulent	0.999862	d__Bacteria;p__Desulfobacterota;c__Desulfuromonadia;o__Geobacterales;f__Pseudopelobacteraceae;g__JACRCG01;s__JACRCG01 sp903958085
vContig4	321437	k141_133092_86#HJD1	122514	123354	+	VOG	Viruses;Duplodnaviria;Heunggongvirae;Uroviricota;Caudoviricetes	virulent	0.999862	d__Bacteria;p__Desulfobacterota;c__Desulfuromonadia;o__Geobacterales;f__Pseudopelobacteraceae;g__JACRCG01;s__JACRCG01 sp903958085
vContig4	321437	k141_133092_87#HJD1	123350	124115	+	VOG	Viruses;Duplodnaviria;Heunggongvirae;Uroviricota;Caudoviricetes	virulent	0.999862	d__Bacteria;p__Desulfobacterota;c__Desulfuromonadia;o__Geobacterales;f__Pseudopelobacteraceae;g__JACRCG01;s__JACRCG01 sp903958085
vContig4	321437	k141_133092_88#HJD1	124111	124909	+	VOG	Viruses;Duplodnaviria;Heunggongvirae;Uroviricota;Caudoviricetes	virulent	0.999862	d__Bacteria;p__Desulfobacterota;c__Desulfuromonadia;o__Geobacterales;f__Pseudopelobacteraceae;g__JACRCG01;s__JACRCG01 sp903958085
vContig4	321437	k141_133092_89#HJD1	124905	125646	+	Others	Viruses;Duplodnaviria;Heunggongvirae;Uroviricota;Caudoviricetes	virulent	0.999862	d__Bacteria;p__Desulfobacterota;c__Desulfuromonadia;o__Geobacterales;f__Pseudopelobacteraceae;g__JACRCG01;s__JACRCG01 sp903958085
vContig4	321437	k141_133092_90#HJD1	125638	126562	+	VOG	Viruses;Duplodnaviria;Heunggongvirae;Uroviricota;Caudoviricetes	virulent	0.999862	d__Bacteria;p__Desulfobacterota;c__Desulfuromonadia;o__Geobacterales;f__Pseudopelobacteraceae;g__JACRCG01;s__JACRCG01 sp903958085
vContig4	321437	k141_133092_91#HJD1	126568	127108	+	VOG	Viruses;Duplodnaviria;Heunggongvirae;Uroviricota;Caudoviricetes	virulent	0.999862	d__Bacteria;p__Desulfobacterota;c__Desulfuromonadia;o__Geobacterales;f__Pseudopelobacteraceae;g__JACRCG01;s__JACRCG01 sp903958085
vContig4	321437	k141_133092_92#HJD1	127094	128084	+	VOG	Viruses;Duplodnaviria;Heunggongvirae;Uroviricota;Caudoviricetes	virulent	0.999862	d__Bacteria;p__Desulfobacterota;c__Desulfuromonadia;o__Geobacterales;f__Pseudopelobacteraceae;g__JACRCG01;s__JACRCG01 sp903958085
vContig4	321437	k141_133092_93#HJD1	128080	128881	+	VOG	Viruses;Duplodnaviria;Heunggongvirae;Uroviricota;Caudoviricetes	virulent	0.999862	d__Bacteria;p__Desulfobacterota;c__Desulfuromonadia;o__Geobacterales;f__Pseudopelobacteraceae;g__JACRCG01;s__JACRCG01 sp903958085
vContig4	321437	k141_133092_94#HJD1	128918	129407	+	VOG	Viruses;Duplodnaviria;Heunggongvirae;Uroviricota;Caudoviricetes	virulent	0.999862	d__Bacteria;p__Desulfobacterota;c__Desulfuromonadia;o__Geobacterales;f__Pseudopelobacteraceae;g__JACRCG01;s__JACRCG01 sp903958085
vContig4	321437	k141_133092_95#HJD1	129407	131753	+	Others	Viruses;Duplodnaviria;Heunggongvirae;Uroviricota;Caudoviricetes	virulent	0.999862	d__Bacteria;p__Desulfobacterota;c__Desulfuromonadia;o__Geobacterales;f__Pseudopelobacteraceae;g__JACRCG01;s__JACRCG01 sp903958085
vContig4	321437	k141_133092_96#HJD1	131785	132868	+	VOG	Viruses;Duplodnaviria;Heunggongvirae;Uroviricota;Caudoviricetes	virulent	0.999862	d__Bacteria;p__Desulfobacterota;c__Desulfuromonadia;o__Geobacterales;f__Pseudopelobacteraceae;g__JACRCG01;s__JACRCG01 sp903958085
vContig4	321437	k141_133092_97#HJD1	132867	134793	+	VOG	Viruses;Duplodnaviria;Heunggongvirae;Uroviricota;Caudoviricetes	virulent	0.999862	d__Bacteria;p__Desulfobacterota;c__Desulfuromonadia;o__Geobacterales;f__Pseudopelobacteraceae;g__JACRCG01;s__JACRCG01 sp903958085
vContig4	321437	k141_133092_98#HJD1	134818	135262	+	VOG	Viruses;Duplodnaviria;Heunggongvirae;Uroviricota;Caudoviricetes	virulent	0.999862	d__Bacteria;p__Desulfobacterota;c__Desulfuromonadia;o__Geobacterales;f__Pseudopelobacteraceae;g__JACRCG01;s__JACRCG01 sp903958085
vContig4	321437	k141_133092_99#HJD1	135277	137809	+	VOG	Viruses;Duplodnaviria;Heunggongvirae;Uroviricota;Caudoviricetes	virulent	0.999862	d__Bacteria;p__Desulfobacterota;c__Desulfuromonadia;o__Geobacterales;f__Pseudopelobacteraceae;g__JACRCG01;s__JACRCG01 sp903958085
vContig4	321437	k141_133092_100#HJD1	137819	138416	+	VOG	Viruses;Duplodnaviria;Heunggongvirae;Uroviricota;Caudoviricetes	virulent	0.999862	d__Bacteria;p__Desulfobacterota;c__Desulfuromonadia;o__Geobacterales;f__Pseudopelobacteraceae;g__JACRCG01;s__JACRCG01 sp903958085
vContig4	321437	k141_133092_101#HJD1	138424	138817	+	Others	Viruses;Duplodnaviria;Heunggongvirae;Uroviricota;Caudoviricetes	virulent	0.999862	d__Bacteria;p__Desulfobacterota;c__Desulfuromonadia;o__Geobacterales;f__Pseudopelobacteraceae;g__JACRCG01;s__JACRCG01 sp903958085
vContig4	321437	k141_133092_102#HJD1	138821	139082	+	Others	Viruses;Duplodnaviria;Heunggongvirae;Uroviricota;Caudoviricetes	virulent	0.999862	d__Bacteria;p__Desulfobacterota;c__Desulfuromonadia;o__Geobacterales;f__Pseudopelobacteraceae;g__JACRCG01;s__JACRCG01 sp903958085
vContig4	321437	k141_133092_103#HJD1	139078	139690	+	VOG	Viruses;Duplodnaviria;Heunggongvirae;Uroviricota;Caudoviricetes	virulent	0.999862	d__Bacteria;p__Desulfobacterota;c__Desulfuromonadia;o__Geobacterales;f__Pseudopelobacteraceae;g__JACRCG01;s__JACRCG01 sp903958085
vContig4	321437	k141_133092_104#HJD1	139686	139965	+	Others	Viruses;Duplodnaviria;Heunggongvirae;Uroviricota;Caudoviricetes	virulent	0.999862	d__Bacteria;p__Desulfobacterota;c__Desulfuromonadia;o__Geobacterales;f__Pseudopelobacteraceae;g__JACRCG01;s__JACRCG01 sp903958085
vContig4	321437	k141_133092_105#HJD1	139961	140744	+	VOG	Viruses;Duplodnaviria;Heunggongvirae;Uroviricota;Caudoviricetes	virulent	0.999862	d__Bacteria;p__Desulfobacterota;c__Desulfuromonadia;o__Geobacterales;f__Pseudopelobacteraceae;g__JACRCG01;s__JACRCG01 sp903958085
vContig4	321437	k141_133092_106#HJD1	140733	142008	+	VOG	Viruses;Duplodnaviria;Heunggongvirae;Uroviricota;Caudoviricetes	virulent	0.999862	d__Bacteria;p__Desulfobacterota;c__Desulfuromonadia;o__Geobacterales;f__Pseudopelobacteraceae;g__JACRCG01;s__JACRCG01 sp903958085
vContig4	321437	k141_133092_107#HJD1	142080	142350	+	Others	Viruses;Duplodnaviria;Heunggongvirae;Uroviricota;Caudoviricetes	virulent	0.999862	d__Bacteria;p__Desulfobacterota;c__Desulfuromonadia;o__Geobacterales;f__Pseudopelobacteraceae;g__JACRCG01;s__JACRCG01 sp903958085
vContig4	321437	k141_133092_108#HJD1	142353	143334	+	VOG	Viruses;Duplodnaviria;Heunggongvirae;Uroviricota;Caudoviricetes	virulent	0.999862	d__Bacteria;p__Desulfobacterota;c__Desulfuromonadia;o__Geobacterales;f__Pseudopelobacteraceae;g__JACRCG01;s__JACRCG01 sp903958085
vContig4	321437	k141_133092_109#HJD1	143408	143894	+	Others	Viruses;Duplodnaviria;Heunggongvirae;Uroviricota;Caudoviricetes	virulent	0.999862	d__Bacteria;p__Desulfobacterota;c__Desulfuromonadia;o__Geobacterales;f__Pseudopelobacteraceae;g__JACRCG01;s__JACRCG01 sp903958085
vContig4	321437	k141_133092_110#HJD1	143898	144096	+	Others	Viruses;Duplodnaviria;Heunggongvirae;Uroviricota;Caudoviricetes	virulent	0.999862	d__Bacteria;p__Desulfobacterota;c__Desulfuromonadia;o__Geobacterales;f__Pseudopelobacteraceae;g__JACRCG01;s__JACRCG01 sp903958085
vContig4	321437	k141_133092_111#HJD1	144112	144607	+	Others	Viruses;Duplodnaviria;Heunggongvirae;Uroviricota;Caudoviricetes	virulent	0.999862	d__Bacteria;p__Desulfobacterota;c__Desulfuromonadia;o__Geobacterales;f__Pseudopelobacteraceae;g__JACRCG01;s__JACRCG01 sp903958085
vContig4	321437	k141_133092_112#HJD1	144629	146693	+	Others	Viruses;Duplodnaviria;Heunggongvirae;Uroviricota;Caudoviricetes	virulent	0.999862	d__Bacteria;p__Desulfobacterota;c__Desulfuromonadia;o__Geobacterales;f__Pseudopelobacteraceae;g__JACRCG01;s__JACRCG01 sp903958085
vContig4	321437	k141_133092_113#HJD1	146646	147024	+	VOG	Viruses;Duplodnaviria;Heunggongvirae;Uroviricota;Caudoviricetes	virulent	0.999862	d__Bacteria;p__Desulfobacterota;c__Desulfuromonadia;o__Geobacterales;f__Pseudopelobacteraceae;g__JACRCG01;s__JACRCG01 sp903958085
vContig4	321437	k141_133092_114#HJD1	147101	147395	+	Others	Viruses;Duplodnaviria;Heunggongvirae;Uroviricota;Caudoviricetes	virulent	0.999862	d__Bacteria;p__Desulfobacterota;c__Desulfuromonadia;o__Geobacterales;f__Pseudopelobacteraceae;g__JACRCG01;s__JACRCG01 sp903958085
vContig4	321437	k141_133092_115#HJD1	147407	147902	+	Others	Viruses;Duplodnaviria;Heunggongvirae;Uroviricota;Caudoviricetes	virulent	0.999862	d__Bacteria;p__Desulfobacterota;c__Desulfuromonadia;o__Geobacterales;f__Pseudopelobacteraceae;g__JACRCG01;s__JACRCG01 sp903958085
vContig4	321437	k141_133092_116#HJD1	147895	148177	+	Others	Viruses;Duplodnaviria;Heunggongvirae;Uroviricota;Caudoviricetes	virulent	0.999862	d__Bacteria;p__Desulfobacterota;c__Desulfuromonadia;o__Geobacterales;f__Pseudopelobacteraceae;g__JACRCG01;s__JACRCG01 sp903958085
vContig4	321437	k141_133092_117#HJD1	148195	148780	+	VOG	Viruses;Duplodnaviria;Heunggongvirae;Uroviricota;Caudoviricetes	virulent	0.999862	d__Bacteria;p__Desulfobacterota;c__Desulfuromonadia;o__Geobacterales;f__Pseudopelobacteraceae;g__JACRCG01;s__JACRCG01 sp903958085
vContig4	321437	k141_133092_118#HJD1	148943	149441	+	Others	Viruses;Duplodnaviria;Heunggongvirae;Uroviricota;Caudoviricetes	virulent	0.999862	d__Bacteria;p__Desulfobacterota;c__Desulfuromonadia;o__Geobacterales;f__Pseudopelobacteraceae;g__JACRCG01;s__JACRCG01 sp903958085
vContig4	321437	k141_133092_119#HJD1	149470	150424	+	VOG	Viruses;Duplodnaviria;Heunggongvirae;Uroviricota;Caudoviricetes	virulent	0.999862	d__Bacteria;p__Desulfobacterota;c__Desulfuromonadia;o__Geobacterales;f__Pseudopelobacteraceae;g__JACRCG01;s__JACRCG01 sp903958085
vContig4	321437	k141_133092_120#HJD1	150460	151438	+	Others	Viruses;Duplodnaviria;Heunggongvirae;Uroviricota;Caudoviricetes	virulent	0.999862	d__Bacteria;p__Desulfobacterota;c__Desulfuromonadia;o__Geobacterales;f__Pseudopelobacteraceae;g__JACRCG01;s__JACRCG01 sp903958085
vContig4	321437	k141_133092_121#HJD1	151480	154438	+	Others	Viruses;Duplodnaviria;Heunggongvirae;Uroviricota;Caudoviricetes	virulent	0.999862	d__Bacteria;p__Desulfobacterota;c__Desulfuromonadia;o__Geobacterales;f__Pseudopelobacteraceae;g__JACRCG01;s__JACRCG01 sp903958085
vContig4	321437	k141_133092_122#HJD1	154459	155152	+	Others	Viruses;Duplodnaviria;Heunggongvirae;Uroviricota;Caudoviricetes	virulent	0.999862	d__Bacteria;p__Desulfobacterota;c__Desulfuromonadia;o__Geobacterales;f__Pseudopelobacteraceae;g__JACRCG01;s__JACRCG01 sp903958085
vContig4	321437	k141_133092_123#HJD1	155235	156336	+	VOG	Viruses;Duplodnaviria;Heunggongvirae;Uroviricota;Caudoviricetes	virulent	0.999862	d__Bacteria;p__Desulfobacterota;c__Desulfuromonadia;o__Geobacterales;f__Pseudopelobacteraceae;g__JACRCG01;s__JACRCG01 sp903958085
vContig4	321437	k141_133092_124#HJD1	156353	156785	+	VOG	Viruses;Duplodnaviria;Heunggongvirae;Uroviricota;Caudoviricetes	virulent	0.999862	d__Bacteria;p__Desulfobacterota;c__Desulfuromonadia;o__Geobacterales;f__Pseudopelobacteraceae;g__JACRCG01;s__JACRCG01 sp903958085
vContig4	321437	k141_133092_125#HJD1	156822	157386	+	VOG	Viruses;Duplodnaviria;Heunggongvirae;Uroviricota;Caudoviricetes	virulent	0.999862	d__Bacteria;p__Desulfobacterota;c__Desulfuromonadia;o__Geobacterales;f__Pseudopelobacteraceae;g__JACRCG01;s__JACRCG01 sp903958085
vContig4	321437	k141_133092_126#HJD1	157528	158062	-	Others	Viruses;Duplodnaviria;Heunggongvirae;Uroviricota;Caudoviricetes	virulent	0.999862	d__Bacteria;p__Desulfobacterota;c__Desulfuromonadia;o__Geobacterales;f__Pseudopelobacteraceae;g__JACRCG01;s__JACRCG01 sp903958085
vContig4	321437	k141_133092_127#HJD1	158221	158428	+	Others	Viruses;Duplodnaviria;Heunggongvirae;Uroviricota;Caudoviricetes	virulent	0.999862	d__Bacteria;p__Desulfobacterota;c__Desulfuromonadia;o__Geobacterales;f__Pseudopelobacteraceae;g__JACRCG01;s__JACRCG01 sp903958085
vContig4	321437	k141_133092_128#HJD1	158424	158883	+	Others	Viruses;Duplodnaviria;Heunggongvirae;Uroviricota;Caudoviricetes	virulent	0.999862	d__Bacteria;p__Desulfobacterota;c__Desulfuromonadia;o__Geobacterales;f__Pseudopelobacteraceae;g__JACRCG01;s__JACRCG01 sp903958085
vContig4	321437	k141_133092_129#HJD1	159004	159679	+	Others	Viruses;Duplodnaviria;Heunggongvirae;Uroviricota;Caudoviricetes	virulent	0.999862	d__Bacteria;p__Desulfobacterota;c__Desulfuromonadia;o__Geobacterales;f__Pseudopelobacteraceae;g__JACRCG01;s__JACRCG01 sp903958085
vContig4	321437	k141_133092_130#HJD1	159691	159976	+	Others	Viruses;Duplodnaviria;Heunggongvirae;Uroviricota;Caudoviricetes	virulent	0.999862	d__Bacteria;p__Desulfobacterota;c__Desulfuromonadia;o__Geobacterales;f__Pseudopelobacteraceae;g__JACRCG01;s__JACRCG01 sp903958085
vContig4	321437	k141_133092_131#HJD1	160567	160984	+	VOG	Viruses;Duplodnaviria;Heunggongvirae;Uroviricota;Caudoviricetes	virulent	0.999862	d__Bacteria;p__Desulfobacterota;c__Desulfuromonadia;o__Geobacterales;f__Pseudopelobacteraceae;g__JACRCG01;s__JACRCG01 sp903958085
vContig4	321437	k141_133092_132#HJD1	161247	161739	+	Others	Viruses;Duplodnaviria;Heunggongvirae;Uroviricota;Caudoviricetes	virulent	0.999862	d__Bacteria;p__Desulfobacterota;c__Desulfuromonadia;o__Geobacterales;f__Pseudopelobacteraceae;g__JACRCG01;s__JACRCG01 sp903958085
vContig4	321437	k141_133092_133#HJD1	161754	161913	+	Others	Viruses;Duplodnaviria;Heunggongvirae;Uroviricota;Caudoviricetes	virulent	0.999862	d__Bacteria;p__Desulfobacterota;c__Desulfuromonadia;o__Geobacterales;f__Pseudopelobacteraceae;g__JACRCG01;s__JACRCG01 sp903958085
vContig4	321437	k141_133092_134#HJD1	161956	162319	+	Others	Viruses;Duplodnaviria;Heunggongvirae;Uroviricota;Caudoviricetes	virulent	0.999862	d__Bacteria;p__Desulfobacterota;c__Desulfuromonadia;o__Geobacterales;f__Pseudopelobacteraceae;g__JACRCG01;s__JACRCG01 sp903958085
vContig4	321437	k141_133092_135#HJD1	162443	162818	+	VOG	Viruses;Duplodnaviria;Heunggongvirae;Uroviricota;Caudoviricetes	virulent	0.999862	d__Bacteria;p__Desulfobacterota;c__Desulfuromonadia;o__Geobacterales;f__Pseudopelobacteraceae;g__JACRCG01;s__JACRCG01 sp903958085
vContig4	321437	k141_133092_136#HJD1	162908	163259	+	Others	Viruses;Duplodnaviria;Heunggongvirae;Uroviricota;Caudoviricetes	virulent	0.999862	d__Bacteria;p__Desulfobacterota;c__Desulfuromonadia;o__Geobacterales;f__Pseudopelobacteraceae;g__JACRCG01;s__JACRCG01 sp903958085
vContig4	321437	k141_133092_137#HJD1	163319	163481	+	Others	Viruses;Duplodnaviria;Heunggongvirae;Uroviricota;Caudoviricetes	virulent	0.999862	d__Bacteria;p__Desulfobacterota;c__Desulfuromonadia;o__Geobacterales;f__Pseudopelobacteraceae;g__JACRCG01;s__JACRCG01 sp903958085
vContig4	321437	k141_133092_138#HJD1	163512	163749	+	Others	Viruses;Duplodnaviria;Heunggongvirae;Uroviricota;Caudoviricetes	virulent	0.999862	d__Bacteria;p__Desulfobacterota;c__Desulfuromonadia;o__Geobacterales;f__Pseudopelobacteraceae;g__JACRCG01;s__JACRCG01 sp903958085
vContig4	321437	k141_133092_139#HJD1	163860	164073	+	Others	Viruses;Duplodnaviria;Heunggongvirae;Uroviricota;Caudoviricetes	virulent	0.999862	d__Bacteria;p__Desulfobacterota;c__Desulfuromonadia;o__Geobacterales;f__Pseudopelobacteraceae;g__JACRCG01;s__JACRCG01 sp903958085
vContig4	321437	k141_133092_140#HJD1	164176	164608	+	Others	Viruses;Duplodnaviria;Heunggongvirae;Uroviricota;Caudoviricetes	virulent	0.999862	d__Bacteria;p__Desulfobacterota;c__Desulfuromonadia;o__Geobacterales;f__Pseudopelobacteraceae;g__JACRCG01;s__JACRCG01 sp903958085
vContig4	321437	k141_133092_141#HJD1	164637	164949	+	Others	Viruses;Duplodnaviria;Heunggongvirae;Uroviricota;Caudoviricetes	virulent	0.999862	d__Bacteria;p__Desulfobacterota;c__Desulfuromonadia;o__Geobacterales;f__Pseudopelobacteraceae;g__JACRCG01;s__JACRCG01 sp903958085
vContig4	321437	k141_133092_142#HJD1	165149	165371	+	Others	Viruses;Duplodnaviria;Heunggongvirae;Uroviricota;Caudoviricetes	virulent	0.999862	d__Bacteria;p__Desulfobacterota;c__Desulfuromonadia;o__Geobacterales;f__Pseudopelobacteraceae;g__JACRCG01;s__JACRCG01 sp903958085
vContig4	321437	k141_133092_143#HJD1	165723	165897	+	VOG	Viruses;Duplodnaviria;Heunggongvirae;Uroviricota;Caudoviricetes	virulent	0.999862	d__Bacteria;p__Desulfobacterota;c__Desulfuromonadia;o__Geobacterales;f__Pseudopelobacteraceae;g__JACRCG01;s__JACRCG01 sp903958085
vContig4	321437	k141_133092_144#HJD1	165907	166138	+	VOG	Viruses;Duplodnaviria;Heunggongvirae;Uroviricota;Caudoviricetes	virulent	0.999862	d__Bacteria;p__Desulfobacterota;c__Desulfuromonadia;o__Geobacterales;f__Pseudopelobacteraceae;g__JACRCG01;s__JACRCG01 sp903958085
vContig4	321437	k141_133092_145#HJD1	166146	166536	+	VOG	Viruses;Duplodnaviria;Heunggongvirae;Uroviricota;Caudoviricetes	virulent	0.999862	d__Bacteria;p__Desulfobacterota;c__Desulfuromonadia;o__Geobacterales;f__Pseudopelobacteraceae;g__JACRCG01;s__JACRCG01 sp903958085
vContig4	321437	k141_133092_146#HJD1	166556	167135	+	VOG	Viruses;Duplodnaviria;Heunggongvirae;Uroviricota;Caudoviricetes	virulent	0.999862	d__Bacteria;p__Desulfobacterota;c__Desulfuromonadia;o__Geobacterales;f__Pseudopelobacteraceae;g__JACRCG01;s__JACRCG01 sp903958085
vContig4	321437	k141_133092_147#HJD1	167144	167369	+	Others	Viruses;Duplodnaviria;Heunggongvirae;Uroviricota;Caudoviricetes	virulent	0.999862	d__Bacteria;p__Desulfobacterota;c__Desulfuromonadia;o__Geobacterales;f__Pseudopelobacteraceae;g__JACRCG01;s__JACRCG01 sp903958085
vContig4	321437	k141_133092_148#HJD1	167586	167754	+	Others	Viruses;Duplodnaviria;Heunggongvirae;Uroviricota;Caudoviricetes	virulent	0.999862	d__Bacteria;p__Desulfobacterota;c__Desulfuromonadia;o__Geobacterales;f__Pseudopelobacteraceae;g__JACRCG01;s__JACRCG01 sp903958085
vContig4	321437	k141_133092_149#HJD1	167764	168391	+	Others	Viruses;Duplodnaviria;Heunggongvirae;Uroviricota;Caudoviricetes	virulent	0.999862	d__Bacteria;p__Desulfobacterota;c__Desulfuromonadia;o__Geobacterales;f__Pseudopelobacteraceae;g__JACRCG01;s__JACRCG01 sp903958085
vContig4	321437	k141_133092_150#HJD1	169029	169248	+	Others	Viruses;Duplodnaviria;Heunggongvirae;Uroviricota;Caudoviricetes	virulent	0.999862	d__Bacteria;p__Desulfobacterota;c__Desulfuromonadia;o__Geobacterales;f__Pseudopelobacteraceae;g__JACRCG01;s__JACRCG01 sp903958085
vContig4	321437	k141_133092_151#HJD1	169266	170253	+	VOG	Viruses;Duplodnaviria;Heunggongvirae;Uroviricota;Caudoviricetes	virulent	0.999862	d__Bacteria;p__Desulfobacterota;c__Desulfuromonadia;o__Geobacterales;f__Pseudopelobacteraceae;g__JACRCG01;s__JACRCG01 sp903958085
vContig4	321437	k141_133092_152#HJD1	170253	170886	+	VOG	Viruses;Duplodnaviria;Heunggongvirae;Uroviricota;Caudoviricetes	virulent	0.999862	d__Bacteria;p__Desulfobacterota;c__Desulfuromonadia;o__Geobacterales;f__Pseudopelobacteraceae;g__JACRCG01;s__JACRCG01 sp903958085
vContig4	321437	k141_133092_153#HJD1	171542	171962	+	Others	Viruses;Duplodnaviria;Heunggongvirae;Uroviricota;Caudoviricetes	virulent	0.999862	d__Bacteria;p__Desulfobacterota;c__Desulfuromonadia;o__Geobacterales;f__Pseudopelobacteraceae;g__JACRCG01;s__JACRCG01 sp903958085
vContig4	321437	k141_133092_154#HJD1	171974	172313	+	Others	Viruses;Duplodnaviria;Heunggongvirae;Uroviricota;Caudoviricetes	virulent	0.999862	d__Bacteria;p__Desulfobacterota;c__Desulfuromonadia;o__Geobacterales;f__Pseudopelobacteraceae;g__JACRCG01;s__JACRCG01 sp903958085
vContig4	321437	k141_133092_155#HJD1	172525	172828	+	VOG	Viruses;Duplodnaviria;Heunggongvirae;Uroviricota;Caudoviricetes	virulent	0.999862	d__Bacteria;p__Desulfobacterota;c__Desulfuromonadia;o__Geobacterales;f__Pseudopelobacteraceae;g__JACRCG01;s__JACRCG01 sp903958085
vContig4	321437	k141_133092_156#HJD1	172796	172976	+	Others	Viruses;Duplodnaviria;Heunggongvirae;Uroviricota;Caudoviricetes	virulent	0.999862	d__Bacteria;p__Desulfobacterota;c__Desulfuromonadia;o__Geobacterales;f__Pseudopelobacteraceae;g__JACRCG01;s__JACRCG01 sp903958085
vContig4	321437	k141_133092_157#HJD1	173105	173300	+	Others	Viruses;Duplodnaviria;Heunggongvirae;Uroviricota;Caudoviricetes	virulent	0.999862	d__Bacteria;p__Desulfobacterota;c__Desulfuromonadia;o__Geobacterales;f__Pseudopelobacteraceae;g__JACRCG01;s__JACRCG01 sp903958085
vContig4	321437	k141_133092_158#HJD1	173304	173661	+	Others	Viruses;Duplodnaviria;Heunggongvirae;Uroviricota;Caudoviricetes	virulent	0.999862	d__Bacteria;p__Desulfobacterota;c__Desulfuromonadia;o__Geobacterales;f__Pseudopelobacteraceae;g__JACRCG01;s__JACRCG01 sp903958085
vContig4	321437	k141_133092_159#HJD1	173672	173852	+	Others	Viruses;Duplodnaviria;Heunggongvirae;Uroviricota;Caudoviricetes	virulent	0.999862	d__Bacteria;p__Desulfobacterota;c__Desulfuromonadia;o__Geobacterales;f__Pseudopelobacteraceae;g__JACRCG01;s__JACRCG01 sp903958085
vContig4	321437	k141_133092_160#HJD1	173848	174424	+	VOG	Viruses;Duplodnaviria;Heunggongvirae;Uroviricota;Caudoviricetes	virulent	0.999862	d__Bacteria;p__Desulfobacterota;c__Desulfuromonadia;o__Geobacterales;f__Pseudopelobacteraceae;g__JACRCG01;s__JACRCG01 sp903958085
vContig4	321437	k141_133092_161#HJD1	174434	174740	+	Others	Viruses;Duplodnaviria;Heunggongvirae;Uroviricota;Caudoviricetes	virulent	0.999862	d__Bacteria;p__Desulfobacterota;c__Desulfuromonadia;o__Geobacterales;f__Pseudopelobacteraceae;g__JACRCG01;s__JACRCG01 sp903958085
vContig4	321437	k141_133092_162#HJD1	174788	175811	+	Others	Viruses;Duplodnaviria;Heunggongvirae;Uroviricota;Caudoviricetes	virulent	0.999862	d__Bacteria;p__Desulfobacterota;c__Desulfuromonadia;o__Geobacterales;f__Pseudopelobacteraceae;g__JACRCG01;s__JACRCG01 sp903958085
vContig4	321437	k141_133092_163#HJD1	175791	176796	+	VOG	Viruses;Duplodnaviria;Heunggongvirae;Uroviricota;Caudoviricetes	virulent	0.999862	d__Bacteria;p__Desulfobacterota;c__Desulfuromonadia;o__Geobacterales;f__Pseudopelobacteraceae;g__JACRCG01;s__JACRCG01 sp903958085
vContig4	321437	k141_133092_164#HJD1	176940	177195	+	Others	Viruses;Duplodnaviria;Heunggongvirae;Uroviricota;Caudoviricetes	virulent	0.999862	d__Bacteria;p__Desulfobacterota;c__Desulfuromonadia;o__Geobacterales;f__Pseudopelobacteraceae;g__JACRCG01;s__JACRCG01 sp903958085
vContig4	321437	k141_133092_165#HJD1	177211	178084	+	Others	Viruses;Duplodnaviria;Heunggongvirae;Uroviricota;Caudoviricetes	virulent	0.999862	d__Bacteria;p__Desulfobacterota;c__Desulfuromonadia;o__Geobacterales;f__Pseudopelobacteraceae;g__JACRCG01;s__JACRCG01 sp903958085
vContig4	321437	k141_133092_166#HJD1	178098	180033	+	VOG	Viruses;Duplodnaviria;Heunggongvirae;Uroviricota;Caudoviricetes	virulent	0.999862	d__Bacteria;p__Desulfobacterota;c__Desulfuromonadia;o__Geobacterales;f__Pseudopelobacteraceae;g__JACRCG01;s__JACRCG01 sp903958085
vContig4	321437	k141_133092_167#HJD1	180072	180567	+	Others	Viruses;Duplodnaviria;Heunggongvirae;Uroviricota;Caudoviricetes	virulent	0.999862	d__Bacteria;p__Desulfobacterota;c__Desulfuromonadia;o__Geobacterales;f__Pseudopelobacteraceae;g__JACRCG01;s__JACRCG01 sp903958085
vContig4	321437	k141_133092_168#HJD1	180570	180774	+	Others	Viruses;Duplodnaviria;Heunggongvirae;Uroviricota;Caudoviricetes	virulent	0.999862	d__Bacteria;p__Desulfobacterota;c__Desulfuromonadia;o__Geobacterales;f__Pseudopelobacteraceae;g__JACRCG01;s__JACRCG01 sp903958085
vContig4	321437	k141_133092_169#HJD1	180788	181544	+	Others	Viruses;Duplodnaviria;Heunggongvirae;Uroviricota;Caudoviricetes	virulent	0.999862	d__Bacteria;p__Desulfobacterota;c__Desulfuromonadia;o__Geobacterales;f__Pseudopelobacteraceae;g__JACRCG01;s__JACRCG01 sp903958085
vContig4	321437	k141_133092_170#HJD1	181553	181976	+	Others	Viruses;Duplodnaviria;Heunggongvirae;Uroviricota;Caudoviricetes	virulent	0.999862	d__Bacteria;p__Desulfobacterota;c__Desulfuromonadia;o__Geobacterales;f__Pseudopelobacteraceae;g__JACRCG01;s__JACRCG01 sp903958085
vContig4	321437	k141_133092_171#HJD1	181977	182076	+	Others	Viruses;Duplodnaviria;Heunggongvirae;Uroviricota;Caudoviricetes	virulent	0.999862	d__Bacteria;p__Desulfobacterota;c__Desulfuromonadia;o__Geobacterales;f__Pseudopelobacteraceae;g__JACRCG01;s__JACRCG01 sp903958085
vContig4	321437	k141_133092_172#HJD1	182090	182288	+	Others	Viruses;Duplodnaviria;Heunggongvirae;Uroviricota;Caudoviricetes	virulent	0.999862	d__Bacteria;p__Desulfobacterota;c__Desulfuromonadia;o__Geobacterales;f__Pseudopelobacteraceae;g__JACRCG01;s__JACRCG01 sp903958085
vContig4	321437	k141_133092_173#HJD1	182293	182779	+	Others	Viruses;Duplodnaviria;Heunggongvirae;Uroviricota;Caudoviricetes	virulent	0.999862	d__Bacteria;p__Desulfobacterota;c__Desulfuromonadia;o__Geobacterales;f__Pseudopelobacteraceae;g__JACRCG01;s__JACRCG01 sp903958085
vContig4	321437	k141_133092_174#HJD1	182800	183223	+	Others	Viruses;Duplodnaviria;Heunggongvirae;Uroviricota;Caudoviricetes	virulent	0.999862	d__Bacteria;p__Desulfobacterota;c__Desulfuromonadia;o__Geobacterales;f__Pseudopelobacteraceae;g__JACRCG01;s__JACRCG01 sp903958085
vContig4	321437	k141_133092_175#HJD1	183736	184615	-	VOG	Viruses;Duplodnaviria;Heunggongvirae;Uroviricota;Caudoviricetes	virulent	0.999862	d__Bacteria;p__Desulfobacterota;c__Desulfuromonadia;o__Geobacterales;f__Pseudopelobacteraceae;g__JACRCG01;s__JACRCG01 sp903958085
vContig4	321437	k141_133092_176#HJD1	184617	185331	-	VOG	Viruses;Duplodnaviria;Heunggongvirae;Uroviricota;Caudoviricetes	virulent	0.999862	d__Bacteria;p__Desulfobacterota;c__Desulfuromonadia;o__Geobacterales;f__Pseudopelobacteraceae;g__JACRCG01;s__JACRCG01 sp903958085
vContig4	321437	k141_133092_177#HJD1	185531	186728	-	VOG	Viruses;Duplodnaviria;Heunggongvirae;Uroviricota;Caudoviricetes	virulent	0.999862	d__Bacteria;p__Desulfobacterota;c__Desulfuromonadia;o__Geobacterales;f__Pseudopelobacteraceae;g__JACRCG01;s__JACRCG01 sp903958085
vContig4	321437	k141_133092_178#HJD1	186724	186883	-	Others	Viruses;Duplodnaviria;Heunggongvirae;Uroviricota;Caudoviricetes	virulent	0.999862	d__Bacteria;p__Desulfobacterota;c__Desulfuromonadia;o__Geobacterales;f__Pseudopelobacteraceae;g__JACRCG01;s__JACRCG01 sp903958085
vContig4	321437	k141_133092_179#HJD1	186893	187196	-	Others	Viruses;Duplodnaviria;Heunggongvirae;Uroviricota;Caudoviricetes	virulent	0.999862	d__Bacteria;p__Desulfobacterota;c__Desulfuromonadia;o__Geobacterales;f__Pseudopelobacteraceae;g__JACRCG01;s__JACRCG01 sp903958085
vContig4	321437	k141_133092_180#HJD1	187601	188138	-	VOG	Viruses;Duplodnaviria;Heunggongvirae;Uroviricota;Caudoviricetes	virulent	0.999862	d__Bacteria;p__Desulfobacterota;c__Desulfuromonadia;o__Geobacterales;f__Pseudopelobacteraceae;g__JACRCG01;s__JACRCG01 sp903958085
vContig4	321437	k141_133092_181#HJD1	188666	189431	-	VOG	Viruses;Duplodnaviria;Heunggongvirae;Uroviricota;Caudoviricetes	virulent	0.999862	d__Bacteria;p__Desulfobacterota;c__Desulfuromonadia;o__Geobacterales;f__Pseudopelobacteraceae;g__JACRCG01;s__JACRCG01 sp903958085
vContig4	321437	k141_133092_182#HJD1	189444	189831	-	Others	Viruses;Duplodnaviria;Heunggongvirae;Uroviricota;Caudoviricetes	virulent	0.999862	d__Bacteria;p__Desulfobacterota;c__Desulfuromonadia;o__Geobacterales;f__Pseudopelobacteraceae;g__JACRCG01;s__JACRCG01 sp903958085
vContig4	321437	k141_133092_183#HJD1	189846	190386	-	VOG	Viruses;Duplodnaviria;Heunggongvirae;Uroviricota;Caudoviricetes	virulent	0.999862	d__Bacteria;p__Desulfobacterota;c__Desulfuromonadia;o__Geobacterales;f__Pseudopelobacteraceae;g__JACRCG01;s__JACRCG01 sp903958085
vContig4	321437	k141_133092_184#HJD1	190373	190820	-	VOG	Viruses;Duplodnaviria;Heunggongvirae;Uroviricota;Caudoviricetes	virulent	0.999862	d__Bacteria;p__Desulfobacterota;c__Desulfuromonadia;o__Geobacterales;f__Pseudopelobacteraceae;g__JACRCG01;s__JACRCG01 sp903958085
vContig4	321437	k141_133092_185#HJD1	190958	191159	-	Others	Viruses;Duplodnaviria;Heunggongvirae;Uroviricota;Caudoviricetes	virulent	0.999862	d__Bacteria;p__Desulfobacterota;c__Desulfuromonadia;o__Geobacterales;f__Pseudopelobacteraceae;g__JACRCG01;s__JACRCG01 sp903958085
vContig4	321437	k141_133092_186#HJD1	192054	192354	-	VOG	Viruses;Duplodnaviria;Heunggongvirae;Uroviricota;Caudoviricetes	virulent	0.999862	d__Bacteria;p__Desulfobacterota;c__Desulfuromonadia;o__Geobacterales;f__Pseudopelobacteraceae;g__JACRCG01;s__JACRCG01 sp903958085
vContig4	321437	k141_133092_187#HJD1	192317	192992	-	VOG	Viruses;Duplodnaviria;Heunggongvirae;Uroviricota;Caudoviricetes	virulent	0.999862	d__Bacteria;p__Desulfobacterota;c__Desulfuromonadia;o__Geobacterales;f__Pseudopelobacteraceae;g__JACRCG01;s__JACRCG01 sp903958085
vContig4	321437	k141_133092_188#HJD1	194167	195811	-	VOG	Viruses;Duplodnaviria;Heunggongvirae;Uroviricota;Caudoviricetes	virulent	0.999862	d__Bacteria;p__Desulfobacterota;c__Desulfuromonadia;o__Geobacterales;f__Pseudopelobacteraceae;g__JACRCG01;s__JACRCG01 sp903958085
vContig4	321437	k141_133092_189#HJD1	195844	196126	-	Others	Viruses;Duplodnaviria;Heunggongvirae;Uroviricota;Caudoviricetes	virulent	0.999862	d__Bacteria;p__Desulfobacterota;c__Desulfuromonadia;o__Geobacterales;f__Pseudopelobacteraceae;g__JACRCG01;s__JACRCG01 sp903958085
vContig4	321437	k141_133092_190#HJD1	196129	196381	-	Others	Viruses;Duplodnaviria;Heunggongvirae;Uroviricota;Caudoviricetes	virulent	0.999862	d__Bacteria;p__Desulfobacterota;c__Desulfuromonadia;o__Geobacterales;f__Pseudopelobacteraceae;g__JACRCG01;s__JACRCG01 sp903958085
vContig4	321437	k141_133092_191#HJD1	196392	196641	-	Others	Viruses;Duplodnaviria;Heunggongvirae;Uroviricota;Caudoviricetes	virulent	0.999862	d__Bacteria;p__Desulfobacterota;c__Desulfuromonadia;o__Geobacterales;f__Pseudopelobacteraceae;g__JACRCG01;s__JACRCG01 sp903958085
vContig4	321437	k141_133092_192#HJD1	196743	197634	-	Others	Viruses;Duplodnaviria;Heunggongvirae;Uroviricota;Caudoviricetes	virulent	0.999862	d__Bacteria;p__Desulfobacterota;c__Desulfuromonadia;o__Geobacterales;f__Pseudopelobacteraceae;g__JACRCG01;s__JACRCG01 sp903958085
vContig4	321437	k141_133092_193#HJD1	197637	197904	-	Others	Viruses;Duplodnaviria;Heunggongvirae;Uroviricota;Caudoviricetes	virulent	0.999862	d__Bacteria;p__Desulfobacterota;c__Desulfuromonadia;o__Geobacterales;f__Pseudopelobacteraceae;g__JACRCG01;s__JACRCG01 sp903958085
vContig4	321437	k141_133092_194#HJD1	197905	198103	-	Others	Viruses;Duplodnaviria;Heunggongvirae;Uroviricota;Caudoviricetes	virulent	0.999862	d__Bacteria;p__Desulfobacterota;c__Desulfuromonadia;o__Geobacterales;f__Pseudopelobacteraceae;g__JACRCG01;s__JACRCG01 sp903958085
vContig4	321437	k141_133092_195#HJD1	198099	198588	-	VOG	Viruses;Duplodnaviria;Heunggongvirae;Uroviricota;Caudoviricetes	virulent	0.999862	d__Bacteria;p__Desulfobacterota;c__Desulfuromonadia;o__Geobacterales;f__Pseudopelobacteraceae;g__JACRCG01;s__JACRCG01 sp903958085
vContig4	321437	k141_133092_196#HJD1	198722	199163	-	Others	Viruses;Duplodnaviria;Heunggongvirae;Uroviricota;Caudoviricetes	virulent	0.999862	d__Bacteria;p__Desulfobacterota;c__Desulfuromonadia;o__Geobacterales;f__Pseudopelobacteraceae;g__JACRCG01;s__JACRCG01 sp903958085
vContig4	321437	k141_133092_197#HJD1	199167	199353	-	Others	Viruses;Duplodnaviria;Heunggongvirae;Uroviricota;Caudoviricetes	virulent	0.999862	d__Bacteria;p__Desulfobacterota;c__Desulfuromonadia;o__Geobacterales;f__Pseudopelobacteraceae;g__JACRCG01;s__JACRCG01 sp903958085
vContig4	321437	k141_133092_198#HJD1	199504	199936	-	Others	Viruses;Duplodnaviria;Heunggongvirae;Uroviricota;Caudoviricetes	virulent	0.999862	d__Bacteria;p__Desulfobacterota;c__Desulfuromonadia;o__Geobacterales;f__Pseudopelobacteraceae;g__JACRCG01;s__JACRCG01 sp903958085
vContig4	321437	k141_133092_199#HJD1	200319	201072	-	VOG	Viruses;Duplodnaviria;Heunggongvirae;Uroviricota;Caudoviricetes	virulent	0.999862	d__Bacteria;p__Desulfobacterota;c__Desulfuromonadia;o__Geobacterales;f__Pseudopelobacteraceae;g__JACRCG01;s__JACRCG01 sp903958085
vContig4	321437	k141_133092_200#HJD1	201037	201493	-	Others	Viruses;Duplodnaviria;Heunggongvirae;Uroviricota;Caudoviricetes	virulent	0.999862	d__Bacteria;p__Desulfobacterota;c__Desulfuromonadia;o__Geobacterales;f__Pseudopelobacteraceae;g__JACRCG01;s__JACRCG01 sp903958085
vContig4	321437	k141_133092_201#HJD1	201642	201855	-	Others	Viruses;Duplodnaviria;Heunggongvirae;Uroviricota;Caudoviricetes	virulent	0.999862	d__Bacteria;p__Desulfobacterota;c__Desulfuromonadia;o__Geobacterales;f__Pseudopelobacteraceae;g__JACRCG01;s__JACRCG01 sp903958085
vContig4	321437	k141_133092_202#HJD1	201884	202211	-	Others	Viruses;Duplodnaviria;Heunggongvirae;Uroviricota;Caudoviricetes	virulent	0.999862	d__Bacteria;p__Desulfobacterota;c__Desulfuromonadia;o__Geobacterales;f__Pseudopelobacteraceae;g__JACRCG01;s__JACRCG01 sp903958085
vContig4	321437	k141_133092_203#HJD1	202468	202669	-	VOG	Viruses;Duplodnaviria;Heunggongvirae;Uroviricota;Caudoviricetes	virulent	0.999862	d__Bacteria;p__Desulfobacterota;c__Desulfuromonadia;o__Geobacterales;f__Pseudopelobacteraceae;g__JACRCG01;s__JACRCG01 sp903958085
vContig4	321437	k141_133092_204#HJD1	203151	204591	-	VOG	Viruses;Duplodnaviria;Heunggongvirae;Uroviricota;Caudoviricetes	virulent	0.999862	d__Bacteria;p__Desulfobacterota;c__Desulfuromonadia;o__Geobacterales;f__Pseudopelobacteraceae;g__JACRCG01;s__JACRCG01 sp903958085
vContig4	321437	k141_133092_205#HJD1	204631	204892	-	Others	Viruses;Duplodnaviria;Heunggongvirae;Uroviricota;Caudoviricetes	virulent	0.999862	d__Bacteria;p__Desulfobacterota;c__Desulfuromonadia;o__Geobacterales;f__Pseudopelobacteraceae;g__JACRCG01;s__JACRCG01 sp903958085
vContig4	321437	k141_133092_206#HJD1	204948	205824	-	VOG	Viruses;Duplodnaviria;Heunggongvirae;Uroviricota;Caudoviricetes	virulent	0.999862	d__Bacteria;p__Desulfobacterota;c__Desulfuromonadia;o__Geobacterales;f__Pseudopelobacteraceae;g__JACRCG01;s__JACRCG01 sp903958085
vContig4	321437	k141_133092_207#HJD1	205825	206806	-	VOG	Viruses;Duplodnaviria;Heunggongvirae;Uroviricota;Caudoviricetes	virulent	0.999862	d__Bacteria;p__Desulfobacterota;c__Desulfuromonadia;o__Geobacterales;f__Pseudopelobacteraceae;g__JACRCG01;s__JACRCG01 sp903958085
vContig4	321437	k141_133092_208#HJD1	206815	207559	-	Others	Viruses;Duplodnaviria;Heunggongvirae;Uroviricota;Caudoviricetes	virulent	0.999862	d__Bacteria;p__Desulfobacterota;c__Desulfuromonadia;o__Geobacterales;f__Pseudopelobacteraceae;g__JACRCG01;s__JACRCG01 sp903958085
vContig4	321437	k141_133092_209#HJD1	207555	207981	-	VOG	Viruses;Duplodnaviria;Heunggongvirae;Uroviricota;Caudoviricetes	virulent	0.999862	d__Bacteria;p__Desulfobacterota;c__Desulfuromonadia;o__Geobacterales;f__Pseudopelobacteraceae;g__JACRCG01;s__JACRCG01 sp903958085
vContig4	321437	k141_133092_210#HJD1	207990	209109	-	VOG	Viruses;Duplodnaviria;Heunggongvirae;Uroviricota;Caudoviricetes	virulent	0.999862	d__Bacteria;p__Desulfobacterota;c__Desulfuromonadia;o__Geobacterales;f__Pseudopelobacteraceae;g__JACRCG01;s__JACRCG01 sp903958085
vContig4	321437	k141_133092_211#HJD1	209131	210427	-	VOG	Viruses;Duplodnaviria;Heunggongvirae;Uroviricota;Caudoviricetes	virulent	0.999862	d__Bacteria;p__Desulfobacterota;c__Desulfuromonadia;o__Geobacterales;f__Pseudopelobacteraceae;g__JACRCG01;s__JACRCG01 sp903958085
vContig4	321437	k141_133092_212#HJD1	210436	212530	-	VOG	Viruses;Duplodnaviria;Heunggongvirae;Uroviricota;Caudoviricetes	virulent	0.999862	d__Bacteria;p__Desulfobacterota;c__Desulfuromonadia;o__Geobacterales;f__Pseudopelobacteraceae;g__JACRCG01;s__JACRCG01 sp903958085
vContig4	321437	k141_133092_213#HJD1	212568	213345	-	Others	Viruses;Duplodnaviria;Heunggongvirae;Uroviricota;Caudoviricetes	virulent	0.999862	d__Bacteria;p__Desulfobacterota;c__Desulfuromonadia;o__Geobacterales;f__Pseudopelobacteraceae;g__JACRCG01;s__JACRCG01 sp903958085
vContig4	321437	k141_133092_214#HJD1	213364	214150	-	VOG	Viruses;Duplodnaviria;Heunggongvirae;Uroviricota;Caudoviricetes	virulent	0.999862	d__Bacteria;p__Desulfobacterota;c__Desulfuromonadia;o__Geobacterales;f__Pseudopelobacteraceae;g__JACRCG01;s__JACRCG01 sp903958085
vContig4	321437	k141_133092_215#HJD1	214165	215854	-	Others	Viruses;Duplodnaviria;Heunggongvirae;Uroviricota;Caudoviricetes	virulent	0.999862	d__Bacteria;p__Desulfobacterota;c__Desulfuromonadia;o__Geobacterales;f__Pseudopelobacteraceae;g__JACRCG01;s__JACRCG01 sp903958085
vContig4	321437	k141_133092_216#HJD1	215819	217007	-	VOG	Viruses;Duplodnaviria;Heunggongvirae;Uroviricota;Caudoviricetes	virulent	0.999862	d__Bacteria;p__Desulfobacterota;c__Desulfuromonadia;o__Geobacterales;f__Pseudopelobacteraceae;g__JACRCG01;s__JACRCG01 sp903958085
vContig4	321437	k141_133092_217#HJD1	217022	218423	-	VOG	Viruses;Duplodnaviria;Heunggongvirae;Uroviricota;Caudoviricetes	virulent	0.999862	d__Bacteria;p__Desulfobacterota;c__Desulfuromonadia;o__Geobacterales;f__Pseudopelobacteraceae;g__JACRCG01;s__JACRCG01 sp903958085
vContig4	321437	k141_133092_218#HJD1	218388	218994	-	Others	Viruses;Duplodnaviria;Heunggongvirae;Uroviricota;Caudoviricetes	virulent	0.999862	d__Bacteria;p__Desulfobacterota;c__Desulfuromonadia;o__Geobacterales;f__Pseudopelobacteraceae;g__JACRCG01;s__JACRCG01 sp903958085
vContig4	321437	k141_133092_219#HJD1	218999	219425	-	Others	Viruses;Duplodnaviria;Heunggongvirae;Uroviricota;Caudoviricetes	virulent	0.999862	d__Bacteria;p__Desulfobacterota;c__Desulfuromonadia;o__Geobacterales;f__Pseudopelobacteraceae;g__JACRCG01;s__JACRCG01 sp903958085
vContig4	321437	k141_133092_220#HJD1	219491	219854	-	Others	Viruses;Duplodnaviria;Heunggongvirae;Uroviricota;Caudoviricetes	virulent	0.999862	d__Bacteria;p__Desulfobacterota;c__Desulfuromonadia;o__Geobacterales;f__Pseudopelobacteraceae;g__JACRCG01;s__JACRCG01 sp903958085
vContig4	321437	k141_133092_221#HJD1	219886	220402	-	Others	Viruses;Duplodnaviria;Heunggongvirae;Uroviricota;Caudoviricetes	virulent	0.999862	d__Bacteria;p__Desulfobacterota;c__Desulfuromonadia;o__Geobacterales;f__Pseudopelobacteraceae;g__JACRCG01;s__JACRCG01 sp903958085
vContig4	321437	k141_133092_222#HJD1	220655	224102	-	VOG	Viruses;Duplodnaviria;Heunggongvirae;Uroviricota;Caudoviricetes	virulent	0.999862	d__Bacteria;p__Desulfobacterota;c__Desulfuromonadia;o__Geobacterales;f__Pseudopelobacteraceae;g__JACRCG01;s__JACRCG01 sp903958085
vContig4	321437	k141_133092_223#HJD1	224115	225117	-	Others	Viruses;Duplodnaviria;Heunggongvirae;Uroviricota;Caudoviricetes	virulent	0.999862	d__Bacteria;p__Desulfobacterota;c__Desulfuromonadia;o__Geobacterales;f__Pseudopelobacteraceae;g__JACRCG01;s__JACRCG01 sp903958085
vContig4	321437	k141_133092_224#HJD1	225109	225934	-	Others	Viruses;Duplodnaviria;Heunggongvirae;Uroviricota;Caudoviricetes	virulent	0.999862	d__Bacteria;p__Desulfobacterota;c__Desulfuromonadia;o__Geobacterales;f__Pseudopelobacteraceae;g__JACRCG01;s__JACRCG01 sp903958085
vContig4	321437	k141_133092_225#HJD1	225933	226305	-	Others	Viruses;Duplodnaviria;Heunggongvirae;Uroviricota;Caudoviricetes	virulent	0.999862	d__Bacteria;p__Desulfobacterota;c__Desulfuromonadia;o__Geobacterales;f__Pseudopelobacteraceae;g__JACRCG01;s__JACRCG01 sp903958085
vContig4	321437	k141_133092_226#HJD1	226313	226850	-	Others	Viruses;Duplodnaviria;Heunggongvirae;Uroviricota;Caudoviricetes	virulent	0.999862	d__Bacteria;p__Desulfobacterota;c__Desulfuromonadia;o__Geobacterales;f__Pseudopelobacteraceae;g__JACRCG01;s__JACRCG01 sp903958085
vContig4	321437	k141_133092_227#HJD1	226849	227302	-	Others	Viruses;Duplodnaviria;Heunggongvirae;Uroviricota;Caudoviricetes	virulent	0.999862	d__Bacteria;p__Desulfobacterota;c__Desulfuromonadia;o__Geobacterales;f__Pseudopelobacteraceae;g__JACRCG01;s__JACRCG01 sp903958085
vContig4	321437	k141_133092_228#HJD1	227249	227975	-	VOG	Viruses;Duplodnaviria;Heunggongvirae;Uroviricota;Caudoviricetes	virulent	0.999862	d__Bacteria;p__Desulfobacterota;c__Desulfuromonadia;o__Geobacterales;f__Pseudopelobacteraceae;g__JACRCG01;s__JACRCG01 sp903958085
vContig4	321437	k141_133092_229#HJD1	227990	228299	-	Others	Viruses;Duplodnaviria;Heunggongvirae;Uroviricota;Caudoviricetes	virulent	0.999862	d__Bacteria;p__Desulfobacterota;c__Desulfuromonadia;o__Geobacterales;f__Pseudopelobacteraceae;g__JACRCG01;s__JACRCG01 sp903958085
vContig4	321437	k141_133092_230#HJD1	228327	228720	-	VOG	Viruses;Duplodnaviria;Heunggongvirae;Uroviricota;Caudoviricetes	virulent	0.999862	d__Bacteria;p__Desulfobacterota;c__Desulfuromonadia;o__Geobacterales;f__Pseudopelobacteraceae;g__JACRCG01;s__JACRCG01 sp903958085
vContig4	321437	k141_133092_231#HJD1	228740	229994	-	Others	Viruses;Duplodnaviria;Heunggongvirae;Uroviricota;Caudoviricetes	virulent	0.999862	d__Bacteria;p__Desulfobacterota;c__Desulfuromonadia;o__Geobacterales;f__Pseudopelobacteraceae;g__JACRCG01;s__JACRCG01 sp903958085
vContig4	321437	k141_133092_232#HJD1	229990	230227	-	Others	Viruses;Duplodnaviria;Heunggongvirae;Uroviricota;Caudoviricetes	virulent	0.999862	d__Bacteria;p__Desulfobacterota;c__Desulfuromonadia;o__Geobacterales;f__Pseudopelobacteraceae;g__JACRCG01;s__JACRCG01 sp903958085
vContig4	321437	k141_133092_233#HJD1	230237	231017	-	VOG	Viruses;Duplodnaviria;Heunggongvirae;Uroviricota;Caudoviricetes	virulent	0.999862	d__Bacteria;p__Desulfobacterota;c__Desulfuromonadia;o__Geobacterales;f__Pseudopelobacteraceae;g__JACRCG01;s__JACRCG01 sp903958085
vContig4	321437	k141_133092_234#HJD1	231013	231931	-	VOG	Viruses;Duplodnaviria;Heunggongvirae;Uroviricota;Caudoviricetes	virulent	0.999862	d__Bacteria;p__Desulfobacterota;c__Desulfuromonadia;o__Geobacterales;f__Pseudopelobacteraceae;g__JACRCG01;s__JACRCG01 sp903958085
vContig4	321437	k141_133092_235#HJD1	231957	232746	-	Others	Viruses;Duplodnaviria;Heunggongvirae;Uroviricota;Caudoviricetes	virulent	0.999862	d__Bacteria;p__Desulfobacterota;c__Desulfuromonadia;o__Geobacterales;f__Pseudopelobacteraceae;g__JACRCG01;s__JACRCG01 sp903958085
vContig4	321437	k141_133092_236#HJD1	232745	233543	-	Others	Viruses;Duplodnaviria;Heunggongvirae;Uroviricota;Caudoviricetes	virulent	0.999862	d__Bacteria;p__Desulfobacterota;c__Desulfuromonadia;o__Geobacterales;f__Pseudopelobacteraceae;g__JACRCG01;s__JACRCG01 sp903958085
vContig4	321437	k141_133092_237#HJD1	233551	234064	-	VOG	Viruses;Duplodnaviria;Heunggongvirae;Uroviricota;Caudoviricetes	virulent	0.999862	d__Bacteria;p__Desulfobacterota;c__Desulfuromonadia;o__Geobacterales;f__Pseudopelobacteraceae;g__JACRCG01;s__JACRCG01 sp903958085
vContig4	321437	k141_133092_238#HJD1	234038	234797	-	VOG	Viruses;Duplodnaviria;Heunggongvirae;Uroviricota;Caudoviricetes	virulent	0.999862	d__Bacteria;p__Desulfobacterota;c__Desulfuromonadia;o__Geobacterales;f__Pseudopelobacteraceae;g__JACRCG01;s__JACRCG01 sp903958085
vContig4	321437	k141_133092_239#HJD1	234823	235225	-	Others	Viruses;Duplodnaviria;Heunggongvirae;Uroviricota;Caudoviricetes	virulent	0.999862	d__Bacteria;p__Desulfobacterota;c__Desulfuromonadia;o__Geobacterales;f__Pseudopelobacteraceae;g__JACRCG01;s__JACRCG01 sp903958085
vContig4	321437	k141_133092_240#HJD1	235221	236010	-	Others	Viruses;Duplodnaviria;Heunggongvirae;Uroviricota;Caudoviricetes	virulent	0.999862	d__Bacteria;p__Desulfobacterota;c__Desulfuromonadia;o__Geobacterales;f__Pseudopelobacteraceae;g__JACRCG01;s__JACRCG01 sp903958085
vContig4	321437	k141_133092_241#HJD1	236018	236468	-	Others	Viruses;Duplodnaviria;Heunggongvirae;Uroviricota;Caudoviricetes	virulent	0.999862	d__Bacteria;p__Desulfobacterota;c__Desulfuromonadia;o__Geobacterales;f__Pseudopelobacteraceae;g__JACRCG01;s__JACRCG01 sp903958085
vContig4	321437	k141_133092_242#HJD1	236488	236686	-	Others	Viruses;Duplodnaviria;Heunggongvirae;Uroviricota;Caudoviricetes	virulent	0.999862	d__Bacteria;p__Desulfobacterota;c__Desulfuromonadia;o__Geobacterales;f__Pseudopelobacteraceae;g__JACRCG01;s__JACRCG01 sp903958085
vContig4	321437	k141_133092_243#HJD1	236705	236951	-	Others	Viruses;Duplodnaviria;Heunggongvirae;Uroviricota;Caudoviricetes	virulent	0.999862	d__Bacteria;p__Desulfobacterota;c__Desulfuromonadia;o__Geobacterales;f__Pseudopelobacteraceae;g__JACRCG01;s__JACRCG01 sp903958085
vContig4	321437	k141_133092_244#HJD1	237014	237329	-	Others	Viruses;Duplodnaviria;Heunggongvirae;Uroviricota;Caudoviricetes	virulent	0.999862	d__Bacteria;p__Desulfobacterota;c__Desulfuromonadia;o__Geobacterales;f__Pseudopelobacteraceae;g__JACRCG01;s__JACRCG01 sp903958085
vContig4	321437	k141_133092_245#HJD1	237342	237522	-	Others	Viruses;Duplodnaviria;Heunggongvirae;Uroviricota;Caudoviricetes	virulent	0.999862	d__Bacteria;p__Desulfobacterota;c__Desulfuromonadia;o__Geobacterales;f__Pseudopelobacteraceae;g__JACRCG01;s__JACRCG01 sp903958085
vContig4	321437	k141_133092_246#HJD1	237694	238009	-	Others	Viruses;Duplodnaviria;Heunggongvirae;Uroviricota;Caudoviricetes	virulent	0.999862	d__Bacteria;p__Desulfobacterota;c__Desulfuromonadia;o__Geobacterales;f__Pseudopelobacteraceae;g__JACRCG01;s__JACRCG01 sp903958085
vContig4	321437	k141_133092_247#HJD1	237992	238505	-	Others	Viruses;Duplodnaviria;Heunggongvirae;Uroviricota;Caudoviricetes	virulent	0.999862	d__Bacteria;p__Desulfobacterota;c__Desulfuromonadia;o__Geobacterales;f__Pseudopelobacteraceae;g__JACRCG01;s__JACRCG01 sp903958085
vContig4	321437	k141_133092_248#HJD1	238786	239005	-	Others	Viruses;Duplodnaviria;Heunggongvirae;Uroviricota;Caudoviricetes	virulent	0.999862	d__Bacteria;p__Desulfobacterota;c__Desulfuromonadia;o__Geobacterales;f__Pseudopelobacteraceae;g__JACRCG01;s__JACRCG01 sp903958085
vContig4	321437	k141_133092_249#HJD1	239001	239214	-	Others	Viruses;Duplodnaviria;Heunggongvirae;Uroviricota;Caudoviricetes	virulent	0.999862	d__Bacteria;p__Desulfobacterota;c__Desulfuromonadia;o__Geobacterales;f__Pseudopelobacteraceae;g__JACRCG01;s__JACRCG01 sp903958085
vContig4	321437	k141_133092_250#HJD1	239697	240183	-	VOG	Viruses;Duplodnaviria;Heunggongvirae;Uroviricota;Caudoviricetes	virulent	0.999862	d__Bacteria;p__Desulfobacterota;c__Desulfuromonadia;o__Geobacterales;f__Pseudopelobacteraceae;g__JACRCG01;s__JACRCG01 sp903958085
vContig4	321437	k141_133092_251#HJD1	240160	240409	-	Others	Viruses;Duplodnaviria;Heunggongvirae;Uroviricota;Caudoviricetes	virulent	0.999862	d__Bacteria;p__Desulfobacterota;c__Desulfuromonadia;o__Geobacterales;f__Pseudopelobacteraceae;g__JACRCG01;s__JACRCG01 sp903958085
vContig4	321437	k141_133092_252#HJD1	240792	241467	-	Others	Viruses;Duplodnaviria;Heunggongvirae;Uroviricota;Caudoviricetes	virulent	0.999862	d__Bacteria;p__Desulfobacterota;c__Desulfuromonadia;o__Geobacterales;f__Pseudopelobacteraceae;g__JACRCG01;s__JACRCG01 sp903958085
vContig4	321437	k141_133092_253#HJD1	241487	241949	-	VOG	Viruses;Duplodnaviria;Heunggongvirae;Uroviricota;Caudoviricetes	virulent	0.999862	d__Bacteria;p__Desulfobacterota;c__Desulfuromonadia;o__Geobacterales;f__Pseudopelobacteraceae;g__JACRCG01;s__JACRCG01 sp903958085
vContig4	321437	k141_133092_254#HJD1	241948	242365	-	Others	Viruses;Duplodnaviria;Heunggongvirae;Uroviricota;Caudoviricetes	virulent	0.999862	d__Bacteria;p__Desulfobacterota;c__Desulfuromonadia;o__Geobacterales;f__Pseudopelobacteraceae;g__JACRCG01;s__JACRCG01 sp903958085
vContig4	321437	k141_133092_255#HJD1	242361	243723	-	Others	Viruses;Duplodnaviria;Heunggongvirae;Uroviricota;Caudoviricetes	virulent	0.999862	d__Bacteria;p__Desulfobacterota;c__Desulfuromonadia;o__Geobacterales;f__Pseudopelobacteraceae;g__JACRCG01;s__JACRCG01 sp903958085
vContig4	321437	k141_133092_256#HJD1	243723	244185	-	VOG	Viruses;Duplodnaviria;Heunggongvirae;Uroviricota;Caudoviricetes	virulent	0.999862	d__Bacteria;p__Desulfobacterota;c__Desulfuromonadia;o__Geobacterales;f__Pseudopelobacteraceae;g__JACRCG01;s__JACRCG01 sp903958085
vContig4	321437	k141_133092_257#HJD1	244188	244554	-	Others	Viruses;Duplodnaviria;Heunggongvirae;Uroviricota;Caudoviricetes	virulent	0.999862	d__Bacteria;p__Desulfobacterota;c__Desulfuromonadia;o__Geobacterales;f__Pseudopelobacteraceae;g__JACRCG01;s__JACRCG01 sp903958085
vContig4	321437	k141_133092_258#HJD1	244628	245237	-	Others	Viruses;Duplodnaviria;Heunggongvirae;Uroviricota;Caudoviricetes	virulent	0.999862	d__Bacteria;p__Desulfobacterota;c__Desulfuromonadia;o__Geobacterales;f__Pseudopelobacteraceae;g__JACRCG01;s__JACRCG01 sp903958085
vContig4	321437	k141_133092_259#HJD1	245208	245550	-	Others	Viruses;Duplodnaviria;Heunggongvirae;Uroviricota;Caudoviricetes	virulent	0.999862	d__Bacteria;p__Desulfobacterota;c__Desulfuromonadia;o__Geobacterales;f__Pseudopelobacteraceae;g__JACRCG01;s__JACRCG01 sp903958085
vContig4	321437	k141_133092_260#HJD1	245494	245914	-	Others	Viruses;Duplodnaviria;Heunggongvirae;Uroviricota;Caudoviricetes	virulent	0.999862	d__Bacteria;p__Desulfobacterota;c__Desulfuromonadia;o__Geobacterales;f__Pseudopelobacteraceae;g__JACRCG01;s__JACRCG01 sp903958085
vContig4	321437	k141_133092_261#HJD1	245925	246330	-	Others	Viruses;Duplodnaviria;Heunggongvirae;Uroviricota;Caudoviricetes	virulent	0.999862	d__Bacteria;p__Desulfobacterota;c__Desulfuromonadia;o__Geobacterales;f__Pseudopelobacteraceae;g__JACRCG01;s__JACRCG01 sp903958085
vContig4	321437	k141_133092_262#HJD1	246338	246470	-	Others	Viruses;Duplodnaviria;Heunggongvirae;Uroviricota;Caudoviricetes	virulent	0.999862	d__Bacteria;p__Desulfobacterota;c__Desulfuromonadia;o__Geobacterales;f__Pseudopelobacteraceae;g__JACRCG01;s__JACRCG01 sp903958085
vContig4	321437	k141_133092_263#HJD1	246481	246952	-	VOG	Viruses;Duplodnaviria;Heunggongvirae;Uroviricota;Caudoviricetes	virulent	0.999862	d__Bacteria;p__Desulfobacterota;c__Desulfuromonadia;o__Geobacterales;f__Pseudopelobacteraceae;g__JACRCG01;s__JACRCG01 sp903958085
vContig4	321437	k141_133092_264#HJD1	247123	247393	-	Others	Viruses;Duplodnaviria;Heunggongvirae;Uroviricota;Caudoviricetes	virulent	0.999862	d__Bacteria;p__Desulfobacterota;c__Desulfuromonadia;o__Geobacterales;f__Pseudopelobacteraceae;g__JACRCG01;s__JACRCG01 sp903958085
vContig4	321437	k141_133092_265#HJD1	247836	248061	-	Others	Viruses;Duplodnaviria;Heunggongvirae;Uroviricota;Caudoviricetes	virulent	0.999862	d__Bacteria;p__Desulfobacterota;c__Desulfuromonadia;o__Geobacterales;f__Pseudopelobacteraceae;g__JACRCG01;s__JACRCG01 sp903958085
vContig4	321437	k141_133092_266#HJD1	248085	248358	-	Others	Viruses;Duplodnaviria;Heunggongvirae;Uroviricota;Caudoviricetes	virulent	0.999862	d__Bacteria;p__Desulfobacterota;c__Desulfuromonadia;o__Geobacterales;f__Pseudopelobacteraceae;g__JACRCG01;s__JACRCG01 sp903958085
vContig4	321437	k141_133092_267#HJD1	248655	249087	-	Others	Viruses;Duplodnaviria;Heunggongvirae;Uroviricota;Caudoviricetes	virulent	0.999862	d__Bacteria;p__Desulfobacterota;c__Desulfuromonadia;o__Geobacterales;f__Pseudopelobacteraceae;g__JACRCG01;s__JACRCG01 sp903958085
vContig4	321437	k141_133092_268#HJD1	249250	249487	-	Others	Viruses;Duplodnaviria;Heunggongvirae;Uroviricota;Caudoviricetes	virulent	0.999862	d__Bacteria;p__Desulfobacterota;c__Desulfuromonadia;o__Geobacterales;f__Pseudopelobacteraceae;g__JACRCG01;s__JACRCG01 sp903958085
vContig4	321437	k141_133092_269#HJD1	249489	250827	-	VOG	Viruses;Duplodnaviria;Heunggongvirae;Uroviricota;Caudoviricetes	virulent	0.999862	d__Bacteria;p__Desulfobacterota;c__Desulfuromonadia;o__Geobacterales;f__Pseudopelobacteraceae;g__JACRCG01;s__JACRCG01 sp903958085
vContig4	321437	k141_133092_270#HJD1	250882	251743	-	VOG	Viruses;Duplodnaviria;Heunggongvirae;Uroviricota;Caudoviricetes	virulent	0.999862	d__Bacteria;p__Desulfobacterota;c__Desulfuromonadia;o__Geobacterales;f__Pseudopelobacteraceae;g__JACRCG01;s__JACRCG01 sp903958085
vContig4	321437	k141_133092_271#HJD1	252041	252518	-	Others	Viruses;Duplodnaviria;Heunggongvirae;Uroviricota;Caudoviricetes	virulent	0.999862	d__Bacteria;p__Desulfobacterota;c__Desulfuromonadia;o__Geobacterales;f__Pseudopelobacteraceae;g__JACRCG01;s__JACRCG01 sp903958085
vContig4	321437	k141_133092_272#HJD1	252520	252790	-	VOG	Viruses;Duplodnaviria;Heunggongvirae;Uroviricota;Caudoviricetes	virulent	0.999862	d__Bacteria;p__Desulfobacterota;c__Desulfuromonadia;o__Geobacterales;f__Pseudopelobacteraceae;g__JACRCG01;s__JACRCG01 sp903958085
vContig4	321437	k141_133092_273#HJD1	252798	253395	-	VOG	Viruses;Duplodnaviria;Heunggongvirae;Uroviricota;Caudoviricetes	virulent	0.999862	d__Bacteria;p__Desulfobacterota;c__Desulfuromonadia;o__Geobacterales;f__Pseudopelobacteraceae;g__JACRCG01;s__JACRCG01 sp903958085
vContig4	321437	k141_133092_274#HJD1	253545	253731	-	Others	Viruses;Duplodnaviria;Heunggongvirae;Uroviricota;Caudoviricetes	virulent	0.999862	d__Bacteria;p__Desulfobacterota;c__Desulfuromonadia;o__Geobacterales;f__Pseudopelobacteraceae;g__JACRCG01;s__JACRCG01 sp903958085
vContig4	321437	k141_133092_275#HJD1	253897	254668	-	Others	Viruses;Duplodnaviria;Heunggongvirae;Uroviricota;Caudoviricetes	virulent	0.999862	d__Bacteria;p__Desulfobacterota;c__Desulfuromonadia;o__Geobacterales;f__Pseudopelobacteraceae;g__JACRCG01;s__JACRCG01 sp903958085
vContig4	321437	k141_133092_276#HJD1	254731	254980	-	Others	Viruses;Duplodnaviria;Heunggongvirae;Uroviricota;Caudoviricetes	virulent	0.999862	d__Bacteria;p__Desulfobacterota;c__Desulfuromonadia;o__Geobacterales;f__Pseudopelobacteraceae;g__JACRCG01;s__JACRCG01 sp903958085
vContig4	321437	k141_133092_277#HJD1	255014	255791	-	Others	Viruses;Duplodnaviria;Heunggongvirae;Uroviricota;Caudoviricetes	virulent	0.999862	d__Bacteria;p__Desulfobacterota;c__Desulfuromonadia;o__Geobacterales;f__Pseudopelobacteraceae;g__JACRCG01;s__JACRCG01 sp903958085
vContig4	321437	k141_133092_278#HJD1	255830	256478	-	Others	Viruses;Duplodnaviria;Heunggongvirae;Uroviricota;Caudoviricetes	virulent	0.999862	d__Bacteria;p__Desulfobacterota;c__Desulfuromonadia;o__Geobacterales;f__Pseudopelobacteraceae;g__JACRCG01;s__JACRCG01 sp903958085
vContig4	321437	k141_133092_279#HJD1	256480	257110	-	Others	Viruses;Duplodnaviria;Heunggongvirae;Uroviricota;Caudoviricetes	virulent	0.999862	d__Bacteria;p__Desulfobacterota;c__Desulfuromonadia;o__Geobacterales;f__Pseudopelobacteraceae;g__JACRCG01;s__JACRCG01 sp903958085
vContig4	321437	k141_133092_280#HJD1	257288	257618	-	Others	Viruses;Duplodnaviria;Heunggongvirae;Uroviricota;Caudoviricetes	virulent	0.999862	d__Bacteria;p__Desulfobacterota;c__Desulfuromonadia;o__Geobacterales;f__Pseudopelobacteraceae;g__JACRCG01;s__JACRCG01 sp903958085
vContig4	321437	k141_133092_281#HJD1	257639	258338	-	Others	Viruses;Duplodnaviria;Heunggongvirae;Uroviricota;Caudoviricetes	virulent	0.999862	d__Bacteria;p__Desulfobacterota;c__Desulfuromonadia;o__Geobacterales;f__Pseudopelobacteraceae;g__JACRCG01;s__JACRCG01 sp903958085
vContig4	321437	k141_133092_282#HJD1	258353	258722	-	Others	Viruses;Duplodnaviria;Heunggongvirae;Uroviricota;Caudoviricetes	virulent	0.999862	d__Bacteria;p__Desulfobacterota;c__Desulfuromonadia;o__Geobacterales;f__Pseudopelobacteraceae;g__JACRCG01;s__JACRCG01 sp903958085
vContig4	321437	k141_133092_283#HJD1	258881	259229	-	VOG	Viruses;Duplodnaviria;Heunggongvirae;Uroviricota;Caudoviricetes	virulent	0.999862	d__Bacteria;p__Desulfobacterota;c__Desulfuromonadia;o__Geobacterales;f__Pseudopelobacteraceae;g__JACRCG01;s__JACRCG01 sp903958085
vContig4	321437	k141_133092_284#HJD1	259277	259538	-	Others	Viruses;Duplodnaviria;Heunggongvirae;Uroviricota;Caudoviricetes	virulent	0.999862	d__Bacteria;p__Desulfobacterota;c__Desulfuromonadia;o__Geobacterales;f__Pseudopelobacteraceae;g__JACRCG01;s__JACRCG01 sp903958085
vContig4	321437	k141_133092_285#HJD1	259762	260044	-	Others	Viruses;Duplodnaviria;Heunggongvirae;Uroviricota;Caudoviricetes	virulent	0.999862	d__Bacteria;p__Desulfobacterota;c__Desulfuromonadia;o__Geobacterales;f__Pseudopelobacteraceae;g__JACRCG01;s__JACRCG01 sp903958085
vContig4	321437	k141_133092_286#HJD1	260048	260363	-	Others	Viruses;Duplodnaviria;Heunggongvirae;Uroviricota;Caudoviricetes	virulent	0.999862	d__Bacteria;p__Desulfobacterota;c__Desulfuromonadia;o__Geobacterales;f__Pseudopelobacteraceae;g__JACRCG01;s__JACRCG01 sp903958085
vContig4	321437	k141_133092_287#HJD1	260359	260755	-	Others	Viruses;Duplodnaviria;Heunggongvirae;Uroviricota;Caudoviricetes	virulent	0.999862	d__Bacteria;p__Desulfobacterota;c__Desulfuromonadia;o__Geobacterales;f__Pseudopelobacteraceae;g__JACRCG01;s__JACRCG01 sp903958085
vContig4	321437	k141_133092_288#HJD1	260791	261235	-	Others	Viruses;Duplodnaviria;Heunggongvirae;Uroviricota;Caudoviricetes	virulent	0.999862	d__Bacteria;p__Desulfobacterota;c__Desulfuromonadia;o__Geobacterales;f__Pseudopelobacteraceae;g__JACRCG01;s__JACRCG01 sp903958085
vContig4	321437	k141_133092_289#HJD1	261331	261661	-	Others	Viruses;Duplodnaviria;Heunggongvirae;Uroviricota;Caudoviricetes	virulent	0.999862	d__Bacteria;p__Desulfobacterota;c__Desulfuromonadia;o__Geobacterales;f__Pseudopelobacteraceae;g__JACRCG01;s__JACRCG01 sp903958085
vContig4	321437	k141_133092_290#HJD1	261663	261852	-	Others	Viruses;Duplodnaviria;Heunggongvirae;Uroviricota;Caudoviricetes	virulent	0.999862	d__Bacteria;p__Desulfobacterota;c__Desulfuromonadia;o__Geobacterales;f__Pseudopelobacteraceae;g__JACRCG01;s__JACRCG01 sp903958085
vContig4	321437	k141_133092_291#HJD1	262083	262305	-	Others	Viruses;Duplodnaviria;Heunggongvirae;Uroviricota;Caudoviricetes	virulent	0.999862	d__Bacteria;p__Desulfobacterota;c__Desulfuromonadia;o__Geobacterales;f__Pseudopelobacteraceae;g__JACRCG01;s__JACRCG01 sp903958085
vContig4	321437	k141_133092_292#HJD1	262314	262467	-	Others	Viruses;Duplodnaviria;Heunggongvirae;Uroviricota;Caudoviricetes	virulent	0.999862	d__Bacteria;p__Desulfobacterota;c__Desulfuromonadia;o__Geobacterales;f__Pseudopelobacteraceae;g__JACRCG01;s__JACRCG01 sp903958085
vContig4	321437	k141_133092_293#HJD1	262470	262833	-	Others	Viruses;Duplodnaviria;Heunggongvirae;Uroviricota;Caudoviricetes	virulent	0.999862	d__Bacteria;p__Desulfobacterota;c__Desulfuromonadia;o__Geobacterales;f__Pseudopelobacteraceae;g__JACRCG01;s__JACRCG01 sp903958085
vContig4	321437	k141_133092_294#HJD1	262846	263596	-	Others	Viruses;Duplodnaviria;Heunggongvirae;Uroviricota;Caudoviricetes	virulent	0.999862	d__Bacteria;p__Desulfobacterota;c__Desulfuromonadia;o__Geobacterales;f__Pseudopelobacteraceae;g__JACRCG01;s__JACRCG01 sp903958085
vContig4	321437	k141_133092_295#HJD1	263613	263832	-	Others	Viruses;Duplodnaviria;Heunggongvirae;Uroviricota;Caudoviricetes	virulent	0.999862	d__Bacteria;p__Desulfobacterota;c__Desulfuromonadia;o__Geobacterales;f__Pseudopelobacteraceae;g__JACRCG01;s__JACRCG01 sp903958085
vContig4	321437	k141_133092_296#HJD1	263835	264165	-	Others	Viruses;Duplodnaviria;Heunggongvirae;Uroviricota;Caudoviricetes	virulent	0.999862	d__Bacteria;p__Desulfobacterota;c__Desulfuromonadia;o__Geobacterales;f__Pseudopelobacteraceae;g__JACRCG01;s__JACRCG01 sp903958085
vContig4	321437	k141_133092_297#HJD1	264168	264729	-	Others	Viruses;Duplodnaviria;Heunggongvirae;Uroviricota;Caudoviricetes	virulent	0.999862	d__Bacteria;p__Desulfobacterota;c__Desulfuromonadia;o__Geobacterales;f__Pseudopelobacteraceae;g__JACRCG01;s__JACRCG01 sp903958085
vContig4	321437	k141_133092_298#HJD1	264744	264957	-	Others	Viruses;Duplodnaviria;Heunggongvirae;Uroviricota;Caudoviricetes	virulent	0.999862	d__Bacteria;p__Desulfobacterota;c__Desulfuromonadia;o__Geobacterales;f__Pseudopelobacteraceae;g__JACRCG01;s__JACRCG01 sp903958085
vContig4	321437	k141_133092_299#HJD1	264974	265649	-	Others	Viruses;Duplodnaviria;Heunggongvirae;Uroviricota;Caudoviricetes	virulent	0.999862	d__Bacteria;p__Desulfobacterota;c__Desulfuromonadia;o__Geobacterales;f__Pseudopelobacteraceae;g__JACRCG01;s__JACRCG01 sp903958085
vContig4	321437	k141_133092_300#HJD1	266047	266446	+	VOG	Viruses;Duplodnaviria;Heunggongvirae;Uroviricota;Caudoviricetes	virulent	0.999862	d__Bacteria;p__Desulfobacterota;c__Desulfuromonadia;o__Geobacterales;f__Pseudopelobacteraceae;g__JACRCG01;s__JACRCG01 sp903958085
vContig4	321437	k141_133092_301#HJD1	266650	266884	-	Others	Viruses;Duplodnaviria;Heunggongvirae;Uroviricota;Caudoviricetes	virulent	0.999862	d__Bacteria;p__Desulfobacterota;c__Desulfuromonadia;o__Geobacterales;f__Pseudopelobacteraceae;g__JACRCG01;s__JACRCG01 sp903958085
vContig4	321437	k141_133092_302#HJD1	267544	267925	+	VOG	Viruses;Duplodnaviria;Heunggongvirae;Uroviricota;Caudoviricetes	virulent	0.999862	d__Bacteria;p__Desulfobacterota;c__Desulfuromonadia;o__Geobacterales;f__Pseudopelobacteraceae;g__JACRCG01;s__JACRCG01 sp903958085
vContig4	321437	k141_133092_303#HJD1	268205	269171	-	Others	Viruses;Duplodnaviria;Heunggongvirae;Uroviricota;Caudoviricetes	virulent	0.999862	d__Bacteria;p__Desulfobacterota;c__Desulfuromonadia;o__Geobacterales;f__Pseudopelobacteraceae;g__JACRCG01;s__JACRCG01 sp903958085
vContig4	321437	k141_133092_304#HJD1	269293	269659	-	Others	Viruses;Duplodnaviria;Heunggongvirae;Uroviricota;Caudoviricetes	virulent	0.999862	d__Bacteria;p__Desulfobacterota;c__Desulfuromonadia;o__Geobacterales;f__Pseudopelobacteraceae;g__JACRCG01;s__JACRCG01 sp903958085
vContig4	321437	k141_133092_305#HJD1	269663	271244	-	Others	Viruses;Duplodnaviria;Heunggongvirae;Uroviricota;Caudoviricetes	virulent	0.999862	d__Bacteria;p__Desulfobacterota;c__Desulfuromonadia;o__Geobacterales;f__Pseudopelobacteraceae;g__JACRCG01;s__JACRCG01 sp903958085
vContig4	321437	k141_133092_306#HJD1	271336	271960	-	Others	Viruses;Duplodnaviria;Heunggongvirae;Uroviricota;Caudoviricetes	virulent	0.999862	d__Bacteria;p__Desulfobacterota;c__Desulfuromonadia;o__Geobacterales;f__Pseudopelobacteraceae;g__JACRCG01;s__JACRCG01 sp903958085
vContig4	321437	k141_133092_307#HJD1	272059	272296	-	Others	Viruses;Duplodnaviria;Heunggongvirae;Uroviricota;Caudoviricetes	virulent	0.999862	d__Bacteria;p__Desulfobacterota;c__Desulfuromonadia;o__Geobacterales;f__Pseudopelobacteraceae;g__JACRCG01;s__JACRCG01 sp903958085
vContig4	321437	k141_133092_308#HJD1	272389	273211	-	Others	Viruses;Duplodnaviria;Heunggongvirae;Uroviricota;Caudoviricetes	virulent	0.999862	d__Bacteria;p__Desulfobacterota;c__Desulfuromonadia;o__Geobacterales;f__Pseudopelobacteraceae;g__JACRCG01;s__JACRCG01 sp903958085
vContig4	321437	k141_133092_309#HJD1	273864	274089	-	Others	Viruses;Duplodnaviria;Heunggongvirae;Uroviricota;Caudoviricetes	virulent	0.999862	d__Bacteria;p__Desulfobacterota;c__Desulfuromonadia;o__Geobacterales;f__Pseudopelobacteraceae;g__JACRCG01;s__JACRCG01 sp903958085
vContig4	321437	k141_133092_310#HJD1	274091	274241	-	Others	Viruses;Duplodnaviria;Heunggongvirae;Uroviricota;Caudoviricetes	virulent	0.999862	d__Bacteria;p__Desulfobacterota;c__Desulfuromonadia;o__Geobacterales;f__Pseudopelobacteraceae;g__JACRCG01;s__JACRCG01 sp903958085
vContig4	321437	k141_133092_311#HJD1	274243	274558	-	Others	Viruses;Duplodnaviria;Heunggongvirae;Uroviricota;Caudoviricetes	virulent	0.999862	d__Bacteria;p__Desulfobacterota;c__Desulfuromonadia;o__Geobacterales;f__Pseudopelobacteraceae;g__JACRCG01;s__JACRCG01 sp903958085
vContig4	321437	k141_133092_312#HJD1	274610	275024	-	Others	Viruses;Duplodnaviria;Heunggongvirae;Uroviricota;Caudoviricetes	virulent	0.999862	d__Bacteria;p__Desulfobacterota;c__Desulfuromonadia;o__Geobacterales;f__Pseudopelobacteraceae;g__JACRCG01;s__JACRCG01 sp903958085
vContig4	321437	k141_133092_313#HJD1	275150	275354	-	Others	Viruses;Duplodnaviria;Heunggongvirae;Uroviricota;Caudoviricetes	virulent	0.999862	d__Bacteria;p__Desulfobacterota;c__Desulfuromonadia;o__Geobacterales;f__Pseudopelobacteraceae;g__JACRCG01;s__JACRCG01 sp903958085
vContig4	321437	k141_133092_314#HJD1	275453	275849	-	Others	Viruses;Duplodnaviria;Heunggongvirae;Uroviricota;Caudoviricetes	virulent	0.999862	d__Bacteria;p__Desulfobacterota;c__Desulfuromonadia;o__Geobacterales;f__Pseudopelobacteraceae;g__JACRCG01;s__JACRCG01 sp903958085
vContig4	321437	k141_133092_315#HJD1	275853	276057	-	Others	Viruses;Duplodnaviria;Heunggongvirae;Uroviricota;Caudoviricetes	virulent	0.999862	d__Bacteria;p__Desulfobacterota;c__Desulfuromonadia;o__Geobacterales;f__Pseudopelobacteraceae;g__JACRCG01;s__JACRCG01 sp903958085
vContig4	321437	k141_133092_316#HJD1	276153	276336	-	Others	Viruses;Duplodnaviria;Heunggongvirae;Uroviricota;Caudoviricetes	virulent	0.999862	d__Bacteria;p__Desulfobacterota;c__Desulfuromonadia;o__Geobacterales;f__Pseudopelobacteraceae;g__JACRCG01;s__JACRCG01 sp903958085
vContig4	321437	k141_133092_317#HJD1	276346	276550	-	Others	Viruses;Duplodnaviria;Heunggongvirae;Uroviricota;Caudoviricetes	virulent	0.999862	d__Bacteria;p__Desulfobacterota;c__Desulfuromonadia;o__Geobacterales;f__Pseudopelobacteraceae;g__JACRCG01;s__JACRCG01 sp903958085
vContig4	321437	k141_133092_318#HJD1	276617	276812	-	Others	Viruses;Duplodnaviria;Heunggongvirae;Uroviricota;Caudoviricetes	virulent	0.999862	d__Bacteria;p__Desulfobacterota;c__Desulfuromonadia;o__Geobacterales;f__Pseudopelobacteraceae;g__JACRCG01;s__JACRCG01 sp903958085
vContig4	321437	k141_133092_319#HJD1	276900	277098	-	Others	Viruses;Duplodnaviria;Heunggongvirae;Uroviricota;Caudoviricetes	virulent	0.999862	d__Bacteria;p__Desulfobacterota;c__Desulfuromonadia;o__Geobacterales;f__Pseudopelobacteraceae;g__JACRCG01;s__JACRCG01 sp903958085
vContig4	321437	k141_133092_320#HJD1	277100	277283	-	Others	Viruses;Duplodnaviria;Heunggongvirae;Uroviricota;Caudoviricetes	virulent	0.999862	d__Bacteria;p__Desulfobacterota;c__Desulfuromonadia;o__Geobacterales;f__Pseudopelobacteraceae;g__JACRCG01;s__JACRCG01 sp903958085
vContig4	321437	k141_133092_321#HJD1	277629	278055	-	Others	Viruses;Duplodnaviria;Heunggongvirae;Uroviricota;Caudoviricetes	virulent	0.999862	d__Bacteria;p__Desulfobacterota;c__Desulfuromonadia;o__Geobacterales;f__Pseudopelobacteraceae;g__JACRCG01;s__JACRCG01 sp903958085
vContig4	321437	k141_133092_322#HJD1	278196	278628	-	Others	Viruses;Duplodnaviria;Heunggongvirae;Uroviricota;Caudoviricetes	virulent	0.999862	d__Bacteria;p__Desulfobacterota;c__Desulfuromonadia;o__Geobacterales;f__Pseudopelobacteraceae;g__JACRCG01;s__JACRCG01 sp903958085
vContig4	321437	k141_133092_323#HJD1	278719	279037	-	Others	Viruses;Duplodnaviria;Heunggongvirae;Uroviricota;Caudoviricetes	virulent	0.999862	d__Bacteria;p__Desulfobacterota;c__Desulfuromonadia;o__Geobacterales;f__Pseudopelobacteraceae;g__JACRCG01;s__JACRCG01 sp903958085
vContig4	321437	k141_133092_324#HJD1	279482	279638	+	Others	Viruses;Duplodnaviria;Heunggongvirae;Uroviricota;Caudoviricetes	virulent	0.999862	d__Bacteria;p__Desulfobacterota;c__Desulfuromonadia;o__Geobacterales;f__Pseudopelobacteraceae;g__JACRCG01;s__JACRCG01 sp903958085
vContig4	321437	k141_133092_325#HJD1	279648	279831	+	Others	Viruses;Duplodnaviria;Heunggongvirae;Uroviricota;Caudoviricetes	virulent	0.999862	d__Bacteria;p__Desulfobacterota;c__Desulfuromonadia;o__Geobacterales;f__Pseudopelobacteraceae;g__JACRCG01;s__JACRCG01 sp903958085
vContig4	321437	k141_133092_326#HJD1	279827	280061	+	Others	Viruses;Duplodnaviria;Heunggongvirae;Uroviricota;Caudoviricetes	virulent	0.999862	d__Bacteria;p__Desulfobacterota;c__Desulfuromonadia;o__Geobacterales;f__Pseudopelobacteraceae;g__JACRCG01;s__JACRCG01 sp903958085
vContig4	321437	k141_133092_327#HJD1	280077	280635	+	VOG	Viruses;Duplodnaviria;Heunggongvirae;Uroviricota;Caudoviricetes	virulent	0.999862	d__Bacteria;p__Desulfobacterota;c__Desulfuromonadia;o__Geobacterales;f__Pseudopelobacteraceae;g__JACRCG01;s__JACRCG01 sp903958085
vContig4	321437	k141_133092_328#HJD1	280759	281026	+	Others	Viruses;Duplodnaviria;Heunggongvirae;Uroviricota;Caudoviricetes	virulent	0.999862	d__Bacteria;p__Desulfobacterota;c__Desulfuromonadia;o__Geobacterales;f__Pseudopelobacteraceae;g__JACRCG01;s__JACRCG01 sp903958085
vContig4	321437	k141_133092_329#HJD1	281022	281133	+	Others	Viruses;Duplodnaviria;Heunggongvirae;Uroviricota;Caudoviricetes	virulent	0.999862	d__Bacteria;p__Desulfobacterota;c__Desulfuromonadia;o__Geobacterales;f__Pseudopelobacteraceae;g__JACRCG01;s__JACRCG01 sp903958085
vContig4	321437	k141_133092_330#HJD1	281134	281965	+	Others	Viruses;Duplodnaviria;Heunggongvirae;Uroviricota;Caudoviricetes	virulent	0.999862	d__Bacteria;p__Desulfobacterota;c__Desulfuromonadia;o__Geobacterales;f__Pseudopelobacteraceae;g__JACRCG01;s__JACRCG01 sp903958085
vContig4	321437	k141_133092_331#HJD1	281966	282167	+	Others	Viruses;Duplodnaviria;Heunggongvirae;Uroviricota;Caudoviricetes	virulent	0.999862	d__Bacteria;p__Desulfobacterota;c__Desulfuromonadia;o__Geobacterales;f__Pseudopelobacteraceae;g__JACRCG01;s__JACRCG01 sp903958085
vContig4	321437	k141_133092_332#HJD1	282168	282330	+	Others	Viruses;Duplodnaviria;Heunggongvirae;Uroviricota;Caudoviricetes	virulent	0.999862	d__Bacteria;p__Desulfobacterota;c__Desulfuromonadia;o__Geobacterales;f__Pseudopelobacteraceae;g__JACRCG01;s__JACRCG01 sp903958085
vContig4	321437	k141_133092_333#HJD1	282326	282623	+	Others	Viruses;Duplodnaviria;Heunggongvirae;Uroviricota;Caudoviricetes	virulent	0.999862	d__Bacteria;p__Desulfobacterota;c__Desulfuromonadia;o__Geobacterales;f__Pseudopelobacteraceae;g__JACRCG01;s__JACRCG01 sp903958085
vContig4	321437	k141_133092_334#HJD1	282824	283370	+	VOG	Viruses;Duplodnaviria;Heunggongvirae;Uroviricota;Caudoviricetes	virulent	0.999862	d__Bacteria;p__Desulfobacterota;c__Desulfuromonadia;o__Geobacterales;f__Pseudopelobacteraceae;g__JACRCG01;s__JACRCG01 sp903958085
vContig4	321437	k141_133092_335#HJD1	283347	283530	+	Others	Viruses;Duplodnaviria;Heunggongvirae;Uroviricota;Caudoviricetes	virulent	0.999862	d__Bacteria;p__Desulfobacterota;c__Desulfuromonadia;o__Geobacterales;f__Pseudopelobacteraceae;g__JACRCG01;s__JACRCG01 sp903958085
vContig4	321437	k141_133092_336#HJD1	283531	283780	+	Others	Viruses;Duplodnaviria;Heunggongvirae;Uroviricota;Caudoviricetes	virulent	0.999862	d__Bacteria;p__Desulfobacterota;c__Desulfuromonadia;o__Geobacterales;f__Pseudopelobacteraceae;g__JACRCG01;s__JACRCG01 sp903958085
vContig4	321437	k141_133092_337#HJD1	283769	284000	+	Others	Viruses;Duplodnaviria;Heunggongvirae;Uroviricota;Caudoviricetes	virulent	0.999862	d__Bacteria;p__Desulfobacterota;c__Desulfuromonadia;o__Geobacterales;f__Pseudopelobacteraceae;g__JACRCG01;s__JACRCG01 sp903958085
vContig4	321437	k141_133092_338#HJD1	284061	284484	+	VOG	Viruses;Duplodnaviria;Heunggongvirae;Uroviricota;Caudoviricetes	virulent	0.999862	d__Bacteria;p__Desulfobacterota;c__Desulfuromonadia;o__Geobacterales;f__Pseudopelobacteraceae;g__JACRCG01;s__JACRCG01 sp903958085
vContig4	321437	k141_133092_339#HJD1	284515	284716	+	Others	Viruses;Duplodnaviria;Heunggongvirae;Uroviricota;Caudoviricetes	virulent	0.999862	d__Bacteria;p__Desulfobacterota;c__Desulfuromonadia;o__Geobacterales;f__Pseudopelobacteraceae;g__JACRCG01;s__JACRCG01 sp903958085
vContig4	321437	k141_133092_340#HJD1	284726	285593	+	VOG	Viruses;Duplodnaviria;Heunggongvirae;Uroviricota;Caudoviricetes	virulent	0.999862	d__Bacteria;p__Desulfobacterota;c__Desulfuromonadia;o__Geobacterales;f__Pseudopelobacteraceae;g__JACRCG01;s__JACRCG01 sp903958085
vContig4	321437	k141_133092_341#HJD1	285627	285780	+	Others	Viruses;Duplodnaviria;Heunggongvirae;Uroviricota;Caudoviricetes	virulent	0.999862	d__Bacteria;p__Desulfobacterota;c__Desulfuromonadia;o__Geobacterales;f__Pseudopelobacteraceae;g__JACRCG01;s__JACRCG01 sp903958085
vContig4	321437	k141_133092_342#HJD1	285790	286042	+	Others	Viruses;Duplodnaviria;Heunggongvirae;Uroviricota;Caudoviricetes	virulent	0.999862	d__Bacteria;p__Desulfobacterota;c__Desulfuromonadia;o__Geobacterales;f__Pseudopelobacteraceae;g__JACRCG01;s__JACRCG01 sp903958085
vContig4	321437	k141_133092_343#HJD1	286053	286281	+	Others	Viruses;Duplodnaviria;Heunggongvirae;Uroviricota;Caudoviricetes	virulent	0.999862	d__Bacteria;p__Desulfobacterota;c__Desulfuromonadia;o__Geobacterales;f__Pseudopelobacteraceae;g__JACRCG01;s__JACRCG01 sp903958085
vContig4	321437	k141_133092_344#HJD1	286364	286661	+	Others	Viruses;Duplodnaviria;Heunggongvirae;Uroviricota;Caudoviricetes	virulent	0.999862	d__Bacteria;p__Desulfobacterota;c__Desulfuromonadia;o__Geobacterales;f__Pseudopelobacteraceae;g__JACRCG01;s__JACRCG01 sp903958085
vContig4	321437	k141_133092_345#HJD1	286828	287005	+	Others	Viruses;Duplodnaviria;Heunggongvirae;Uroviricota;Caudoviricetes	virulent	0.999862	d__Bacteria;p__Desulfobacterota;c__Desulfuromonadia;o__Geobacterales;f__Pseudopelobacteraceae;g__JACRCG01;s__JACRCG01 sp903958085
vContig4	321437	k141_133092_346#HJD1	287004	287196	+	Others	Viruses;Duplodnaviria;Heunggongvirae;Uroviricota;Caudoviricetes	virulent	0.999862	d__Bacteria;p__Desulfobacterota;c__Desulfuromonadia;o__Geobacterales;f__Pseudopelobacteraceae;g__JACRCG01;s__JACRCG01 sp903958085
vContig4	321437	k141_133092_347#HJD1	287293	287419	+	VOG	Viruses;Duplodnaviria;Heunggongvirae;Uroviricota;Caudoviricetes	virulent	0.999862	d__Bacteria;p__Desulfobacterota;c__Desulfuromonadia;o__Geobacterales;f__Pseudopelobacteraceae;g__JACRCG01;s__JACRCG01 sp903958085
vContig4	321437	k141_133092_349#HJD1	288328	289312	+	VOG	Viruses;Duplodnaviria;Heunggongvirae;Uroviricota;Caudoviricetes	virulent	0.999862	d__Bacteria;p__Desulfobacterota;c__Desulfuromonadia;o__Geobacterales;f__Pseudopelobacteraceae;g__JACRCG01;s__JACRCG01 sp903958085
vContig4	321437	k141_133092_350#HJD1	289311	289740	+	Others	Viruses;Duplodnaviria;Heunggongvirae;Uroviricota;Caudoviricetes	virulent	0.999862	d__Bacteria;p__Desulfobacterota;c__Desulfuromonadia;o__Geobacterales;f__Pseudopelobacteraceae;g__JACRCG01;s__JACRCG01 sp903958085
vContig4	321437	k141_133092_351#HJD1	289789	291115	+	VOG	Viruses;Duplodnaviria;Heunggongvirae;Uroviricota;Caudoviricetes	virulent	0.999862	d__Bacteria;p__Desulfobacterota;c__Desulfuromonadia;o__Geobacterales;f__Pseudopelobacteraceae;g__JACRCG01;s__JACRCG01 sp903958085
vContig4	321437	k141_133092_352#HJD1	291111	291837	+	VOG	Viruses;Duplodnaviria;Heunggongvirae;Uroviricota;Caudoviricetes	virulent	0.999862	d__Bacteria;p__Desulfobacterota;c__Desulfuromonadia;o__Geobacterales;f__Pseudopelobacteraceae;g__JACRCG01;s__JACRCG01 sp903958085
vContig4	321437	k141_133092_353#HJD1	291862	292423	+	VOG	Viruses;Duplodnaviria;Heunggongvirae;Uroviricota;Caudoviricetes	virulent	0.999862	d__Bacteria;p__Desulfobacterota;c__Desulfuromonadia;o__Geobacterales;f__Pseudopelobacteraceae;g__JACRCG01;s__JACRCG01 sp903958085
vContig4	321437	k141_133092_354#HJD1	292440	292827	+	Others	Viruses;Duplodnaviria;Heunggongvirae;Uroviricota;Caudoviricetes	virulent	0.999862	d__Bacteria;p__Desulfobacterota;c__Desulfuromonadia;o__Geobacterales;f__Pseudopelobacteraceae;g__JACRCG01;s__JACRCG01 sp903958085
vContig4	321437	k141_133092_355#HJD1	292846	293032	+	Others	Viruses;Duplodnaviria;Heunggongvirae;Uroviricota;Caudoviricetes	virulent	0.999862	d__Bacteria;p__Desulfobacterota;c__Desulfuromonadia;o__Geobacterales;f__Pseudopelobacteraceae;g__JACRCG01;s__JACRCG01 sp903958085
vContig4	321437	k141_133092_356#HJD1	293043	293283	+	VOG	Viruses;Duplodnaviria;Heunggongvirae;Uroviricota;Caudoviricetes	virulent	0.999862	d__Bacteria;p__Desulfobacterota;c__Desulfuromonadia;o__Geobacterales;f__Pseudopelobacteraceae;g__JACRCG01;s__JACRCG01 sp903958085
vContig4	321437	k141_133092_357#HJD1	293297	293579	+	Others	Viruses;Duplodnaviria;Heunggongvirae;Uroviricota;Caudoviricetes	virulent	0.999862	d__Bacteria;p__Desulfobacterota;c__Desulfuromonadia;o__Geobacterales;f__Pseudopelobacteraceae;g__JACRCG01;s__JACRCG01 sp903958085
vContig4	321437	k141_133092_358#HJD1	293578	294328	+	Others	Viruses;Duplodnaviria;Heunggongvirae;Uroviricota;Caudoviricetes	virulent	0.999862	d__Bacteria;p__Desulfobacterota;c__Desulfuromonadia;o__Geobacterales;f__Pseudopelobacteraceae;g__JACRCG01;s__JACRCG01 sp903958085
vContig4	321437	k141_133092_359#HJD1	294385	294949	+	VOG	Viruses;Duplodnaviria;Heunggongvirae;Uroviricota;Caudoviricetes	virulent	0.999862	d__Bacteria;p__Desulfobacterota;c__Desulfuromonadia;o__Geobacterales;f__Pseudopelobacteraceae;g__JACRCG01;s__JACRCG01 sp903958085
vContig4	321437	k141_133092_360#HJD1	294938	295430	+	Others	Viruses;Duplodnaviria;Heunggongvirae;Uroviricota;Caudoviricetes	virulent	0.999862	d__Bacteria;p__Desulfobacterota;c__Desulfuromonadia;o__Geobacterales;f__Pseudopelobacteraceae;g__JACRCG01;s__JACRCG01 sp903958085
vContig4	321437	k141_133092_361#HJD1	295632	295884	+	Others	Viruses;Duplodnaviria;Heunggongvirae;Uroviricota;Caudoviricetes	virulent	0.999862	d__Bacteria;p__Desulfobacterota;c__Desulfuromonadia;o__Geobacterales;f__Pseudopelobacteraceae;g__JACRCG01;s__JACRCG01 sp903958085
vContig4	321437	k141_133092_362#HJD1	295963	296548	+	VOG	Viruses;Duplodnaviria;Heunggongvirae;Uroviricota;Caudoviricetes	virulent	0.999862	d__Bacteria;p__Desulfobacterota;c__Desulfuromonadia;o__Geobacterales;f__Pseudopelobacteraceae;g__JACRCG01;s__JACRCG01 sp903958085
vContig4	321437	k141_133092_363#HJD1	296549	297362	+	VOG	Viruses;Duplodnaviria;Heunggongvirae;Uroviricota;Caudoviricetes	virulent	0.999862	d__Bacteria;p__Desulfobacterota;c__Desulfuromonadia;o__Geobacterales;f__Pseudopelobacteraceae;g__JACRCG01;s__JACRCG01 sp903958085
vContig4	321437	k141_133092_364#HJD1	297362	297968	+	Others	Viruses;Duplodnaviria;Heunggongvirae;Uroviricota;Caudoviricetes	virulent	0.999862	d__Bacteria;p__Desulfobacterota;c__Desulfuromonadia;o__Geobacterales;f__Pseudopelobacteraceae;g__JACRCG01;s__JACRCG01 sp903958085
vContig4	321437	k141_133092_365#HJD1	297988	298984	+	Others	Viruses;Duplodnaviria;Heunggongvirae;Uroviricota;Caudoviricetes	virulent	0.999862	d__Bacteria;p__Desulfobacterota;c__Desulfuromonadia;o__Geobacterales;f__Pseudopelobacteraceae;g__JACRCG01;s__JACRCG01 sp903958085
vContig4	321437	k141_133092_366#HJD1	299015	299597	+	VOG	Viruses;Duplodnaviria;Heunggongvirae;Uroviricota;Caudoviricetes	virulent	0.999862	d__Bacteria;p__Desulfobacterota;c__Desulfuromonadia;o__Geobacterales;f__Pseudopelobacteraceae;g__JACRCG01;s__JACRCG01 sp903958085
vContig4	321437	k141_133092_367#HJD1	299668	300436	+	VOG	Viruses;Duplodnaviria;Heunggongvirae;Uroviricota;Caudoviricetes	virulent	0.999862	d__Bacteria;p__Desulfobacterota;c__Desulfuromonadia;o__Geobacterales;f__Pseudopelobacteraceae;g__JACRCG01;s__JACRCG01 sp903958085
vContig4	321437	k141_133092_368#HJD1	300444	300627	+	Others	Viruses;Duplodnaviria;Heunggongvirae;Uroviricota;Caudoviricetes	virulent	0.999862	d__Bacteria;p__Desulfobacterota;c__Desulfuromonadia;o__Geobacterales;f__Pseudopelobacteraceae;g__JACRCG01;s__JACRCG01 sp903958085
vContig4	321437	k141_133092_369#HJD1	300634	301027	+	Others	Viruses;Duplodnaviria;Heunggongvirae;Uroviricota;Caudoviricetes	virulent	0.999862	d__Bacteria;p__Desulfobacterota;c__Desulfuromonadia;o__Geobacterales;f__Pseudopelobacteraceae;g__JACRCG01;s__JACRCG01 sp903958085
vContig4	321437	k141_133092_370#HJD1	301029	301263	+	Others	Viruses;Duplodnaviria;Heunggongvirae;Uroviricota;Caudoviricetes	virulent	0.999862	d__Bacteria;p__Desulfobacterota;c__Desulfuromonadia;o__Geobacterales;f__Pseudopelobacteraceae;g__JACRCG01;s__JACRCG01 sp903958085
vContig4	321437	k141_133092_371#HJD1	301283	301520	+	Others	Viruses;Duplodnaviria;Heunggongvirae;Uroviricota;Caudoviricetes	virulent	0.999862	d__Bacteria;p__Desulfobacterota;c__Desulfuromonadia;o__Geobacterales;f__Pseudopelobacteraceae;g__JACRCG01;s__JACRCG01 sp903958085
vContig4	321437	k141_133092_372#HJD1	301595	302189	+	VOG	Viruses;Duplodnaviria;Heunggongvirae;Uroviricota;Caudoviricetes	virulent	0.999862	d__Bacteria;p__Desulfobacterota;c__Desulfuromonadia;o__Geobacterales;f__Pseudopelobacteraceae;g__JACRCG01;s__JACRCG01 sp903958085
vContig4	321437	k141_133092_373#HJD1	302192	303554	+	VOG	Viruses;Duplodnaviria;Heunggongvirae;Uroviricota;Caudoviricetes	virulent	0.999862	d__Bacteria;p__Desulfobacterota;c__Desulfuromonadia;o__Geobacterales;f__Pseudopelobacteraceae;g__JACRCG01;s__JACRCG01 sp903958085
vContig4	321437	k141_133092_374#HJD1	303581	307745	+	VOG	Viruses;Duplodnaviria;Heunggongvirae;Uroviricota;Caudoviricetes	virulent	0.999862	d__Bacteria;p__Desulfobacterota;c__Desulfuromonadia;o__Geobacterales;f__Pseudopelobacteraceae;g__JACRCG01;s__JACRCG01 sp903958085
vContig4	321437	k141_133092_375#HJD1	307747	311203	+	VOG	Viruses;Duplodnaviria;Heunggongvirae;Uroviricota;Caudoviricetes	virulent	0.999862	d__Bacteria;p__Desulfobacterota;c__Desulfuromonadia;o__Geobacterales;f__Pseudopelobacteraceae;g__JACRCG01;s__JACRCG01 sp903958085
vContig4	321437	k141_133092_376#HJD1	311221	312694	+	VOG	Viruses;Duplodnaviria;Heunggongvirae;Uroviricota;Caudoviricetes	virulent	0.999862	d__Bacteria;p__Desulfobacterota;c__Desulfuromonadia;o__Geobacterales;f__Pseudopelobacteraceae;g__JACRCG01;s__JACRCG01 sp903958085
vContig4	321437	k141_133092_377#HJD1	312693	312903	+	Others	Viruses;Duplodnaviria;Heunggongvirae;Uroviricota;Caudoviricetes	virulent	0.999862	d__Bacteria;p__Desulfobacterota;c__Desulfuromonadia;o__Geobacterales;f__Pseudopelobacteraceae;g__JACRCG01;s__JACRCG01 sp903958085
vContig4	321437	k141_133092_378#HJD1	312915	314379	+	VOG	Viruses;Duplodnaviria;Heunggongvirae;Uroviricota;Caudoviricetes	virulent	0.999862	d__Bacteria;p__Desulfobacterota;c__Desulfuromonadia;o__Geobacterales;f__Pseudopelobacteraceae;g__JACRCG01;s__JACRCG01 sp903958085
vContig4	321437	k141_133092_379#HJD1	314378	314600	+	Others	Viruses;Duplodnaviria;Heunggongvirae;Uroviricota;Caudoviricetes	virulent	0.999862	d__Bacteria;p__Desulfobacterota;c__Desulfuromonadia;o__Geobacterales;f__Pseudopelobacteraceae;g__JACRCG01;s__JACRCG01 sp903958085
vContig4	321437	k141_133092_380#HJD1	314627	314903	+	Others	Viruses;Duplodnaviria;Heunggongvirae;Uroviricota;Caudoviricetes	virulent	0.999862	d__Bacteria;p__Desulfobacterota;c__Desulfuromonadia;o__Geobacterales;f__Pseudopelobacteraceae;g__JACRCG01;s__JACRCG01 sp903958085
vContig4	321437	k141_133092_381#HJD1	314961	315207	+	Others	Viruses;Duplodnaviria;Heunggongvirae;Uroviricota;Caudoviricetes	virulent	0.999862	d__Bacteria;p__Desulfobacterota;c__Desulfuromonadia;o__Geobacterales;f__Pseudopelobacteraceae;g__JACRCG01;s__JACRCG01 sp903958085
vContig4	321437	k141_133092_382#HJD1	315244	315808	+	VOG	Viruses;Duplodnaviria;Heunggongvirae;Uroviricota;Caudoviricetes	virulent	0.999862	d__Bacteria;p__Desulfobacterota;c__Desulfuromonadia;o__Geobacterales;f__Pseudopelobacteraceae;g__JACRCG01;s__JACRCG01 sp903958085
vContig4	321437	k141_133092_383#HJD1	315809	316142	+	Others	Viruses;Duplodnaviria;Heunggongvirae;Uroviricota;Caudoviricetes	virulent	0.999862	d__Bacteria;p__Desulfobacterota;c__Desulfuromonadia;o__Geobacterales;f__Pseudopelobacteraceae;g__JACRCG01;s__JACRCG01 sp903958085
vContig4	321437	k141_133092_384#HJD1	316134	316563	+	Others	Viruses;Duplodnaviria;Heunggongvirae;Uroviricota;Caudoviricetes	virulent	0.999862	d__Bacteria;p__Desulfobacterota;c__Desulfuromonadia;o__Geobacterales;f__Pseudopelobacteraceae;g__JACRCG01;s__JACRCG01 sp903958085
vContig4	321437	k141_133092_385#HJD1	316562	317081	+	Others	Viruses;Duplodnaviria;Heunggongvirae;Uroviricota;Caudoviricetes	virulent	0.999862	d__Bacteria;p__Desulfobacterota;c__Desulfuromonadia;o__Geobacterales;f__Pseudopelobacteraceae;g__JACRCG01;s__JACRCG01 sp903958085
vContig4	321437	k141_133092_386#HJD1	317073	318807	+	VOG	Viruses;Duplodnaviria;Heunggongvirae;Uroviricota;Caudoviricetes	virulent	0.999862	d__Bacteria;p__Desulfobacterota;c__Desulfuromonadia;o__Geobacterales;f__Pseudopelobacteraceae;g__JACRCG01;s__JACRCG01 sp903958085
vContig4	321437	k141_133092_387#HJD1	318873	319293	+	Others	Viruses;Duplodnaviria;Heunggongvirae;Uroviricota;Caudoviricetes	virulent	0.999862	d__Bacteria;p__Desulfobacterota;c__Desulfuromonadia;o__Geobacterales;f__Pseudopelobacteraceae;g__JACRCG01;s__JACRCG01 sp903958085
vContig4	321437	k141_133092_388#HJD1	319301	320321	+	Others	Viruses;Duplodnaviria;Heunggongvirae;Uroviricota;Caudoviricetes	virulent	0.999862	d__Bacteria;p__Desulfobacterota;c__Desulfuromonadia;o__Geobacterales;f__Pseudopelobacteraceae;g__JACRCG01;s__JACRCG01 sp903958085
vContig4	321437	k141_133092_389#HJD1	320332	320530	+	Others	Viruses;Duplodnaviria;Heunggongvirae;Uroviricota;Caudoviricetes	virulent	0.999862	d__Bacteria;p__Desulfobacterota;c__Desulfuromonadia;o__Geobacterales;f__Pseudopelobacteraceae;g__JACRCG01;s__JACRCG01 sp903958085
vContig4	321437	k141_133092_390#HJD1	320533	321436	+	VOG	Viruses;Duplodnaviria;Heunggongvirae;Uroviricota;Caudoviricetes	virulent	0.999862	d__Bacteria;p__Desulfobacterota;c__Desulfuromonadia;o__Geobacterales;f__Pseudopelobacteraceae;g__JACRCG01;s__JACRCG01 sp903958085
vContig4	321437	k141_133092_351#HJD1	289789	291115	+	phoH2	Viruses;Duplodnaviria;Heunggongvirae;Uroviricota;Caudoviricetes	virulent	0.999862	d__Bacteria;p__Desulfobacterota;c__Desulfuromonadia;o__Geobacterales;f__Pseudopelobacteraceae;g__JACRCG01;s__JACRCG01 sp903958085
vContig4	321437	k141_133092_1#HJD1	1	1297	+	VOG	Viruses;Duplodnaviria;Heunggongvirae;Uroviricota;Caudoviricetes	virulent	0.999862	d__Bacteria;p__Desulfobacterota;c__Desulfuromonadia;o__Geobacterales;f__Pseudopelobacteraceae;g__JACRCG01;s__JACRCG01 sp903958085
vContig4	321437	k141_133092_2#HJD1	1289	1895	+	VOG	Viruses;Duplodnaviria;Heunggongvirae;Uroviricota;Caudoviricetes	virulent	0.999862	d__Bacteria;p__Desulfobacterota;c__Desulfuromonadia;o__Geobacterales;f__Pseudopelobacteraceae;g__JACRCG01;s__JACRCG01 sp903958085
vContig4	321437	k141_133092_3#HJD1	1884	2997	+	VOG	Viruses;Duplodnaviria;Heunggongvirae;Uroviricota;Caudoviricetes	virulent	0.999862	d__Bacteria;p__Desulfobacterota;c__Desulfuromonadia;o__Geobacterales;f__Pseudopelobacteraceae;g__JACRCG01;s__JACRCG01 sp903958085
vContig4	321437	k141_133092_4#HJD1	3010	3430	+	Others	Viruses;Duplodnaviria;Heunggongvirae;Uroviricota;Caudoviricetes	virulent	0.999862	d__Bacteria;p__Desulfobacterota;c__Desulfuromonadia;o__Geobacterales;f__Pseudopelobacteraceae;g__JACRCG01;s__JACRCG01 sp903958085
vContig4	321437	k141_133092_5#HJD1	3548	4388	+	Others	Viruses;Duplodnaviria;Heunggongvirae;Uroviricota;Caudoviricetes	virulent	0.999862	d__Bacteria;p__Desulfobacterota;c__Desulfuromonadia;o__Geobacterales;f__Pseudopelobacteraceae;g__JACRCG01;s__JACRCG01 sp903958085
vContig4	321437	k141_133092_6#HJD1	4419	5040	+	Others	Viruses;Duplodnaviria;Heunggongvirae;Uroviricota;Caudoviricetes	virulent	0.999862	d__Bacteria;p__Desulfobacterota;c__Desulfuromonadia;o__Geobacterales;f__Pseudopelobacteraceae;g__JACRCG01;s__JACRCG01 sp903958085
vContig4	321437	k141_133092_7#HJD1	5117	6188	+	VOG	Viruses;Duplodnaviria;Heunggongvirae;Uroviricota;Caudoviricetes	virulent	0.999862	d__Bacteria;p__Desulfobacterota;c__Desulfuromonadia;o__Geobacterales;f__Pseudopelobacteraceae;g__JACRCG01;s__JACRCG01 sp903958085
vContig4	321437	k141_133092_8#HJD1	6266	6596	+	VOG	Viruses;Duplodnaviria;Heunggongvirae;Uroviricota;Caudoviricetes	virulent	0.999862	d__Bacteria;p__Desulfobacterota;c__Desulfuromonadia;o__Geobacterales;f__Pseudopelobacteraceae;g__JACRCG01;s__JACRCG01 sp903958085
vContig4	321437	k141_133092_9#HJD1	6634	7123	+	Others	Viruses;Duplodnaviria;Heunggongvirae;Uroviricota;Caudoviricetes	virulent	0.999862	d__Bacteria;p__Desulfobacterota;c__Desulfuromonadia;o__Geobacterales;f__Pseudopelobacteraceae;g__JACRCG01;s__JACRCG01 sp903958085
vContig4	321437	k141_133092_10#HJD1	7240	8395	+	VOG	Viruses;Duplodnaviria;Heunggongvirae;Uroviricota;Caudoviricetes	virulent	0.999862	d__Bacteria;p__Desulfobacterota;c__Desulfuromonadia;o__Geobacterales;f__Pseudopelobacteraceae;g__JACRCG01;s__JACRCG01 sp903958085
vContig4	321437	k141_133092_11#HJD1	8414	9998	+	Others	Viruses;Duplodnaviria;Heunggongvirae;Uroviricota;Caudoviricetes	virulent	0.999862	d__Bacteria;p__Desulfobacterota;c__Desulfuromonadia;o__Geobacterales;f__Pseudopelobacteraceae;g__JACRCG01;s__JACRCG01 sp903958085
vContig4	321437	k141_133092_12#HJD1	10066	11362	+	VOG	Viruses;Duplodnaviria;Heunggongvirae;Uroviricota;Caudoviricetes	virulent	0.999862	d__Bacteria;p__Desulfobacterota;c__Desulfuromonadia;o__Geobacterales;f__Pseudopelobacteraceae;g__JACRCG01;s__JACRCG01 sp903958085
vContig4	321437	k141_133092_13#HJD1	11368	11698	+	VOG	Viruses;Duplodnaviria;Heunggongvirae;Uroviricota;Caudoviricetes	virulent	0.999862	d__Bacteria;p__Desulfobacterota;c__Desulfuromonadia;o__Geobacterales;f__Pseudopelobacteraceae;g__JACRCG01;s__JACRCG01 sp903958085
vContig4	321437	k141_133092_14#HJD1	11699	12860	+	VOG	Viruses;Duplodnaviria;Heunggongvirae;Uroviricota;Caudoviricetes	virulent	0.999862	d__Bacteria;p__Desulfobacterota;c__Desulfuromonadia;o__Geobacterales;f__Pseudopelobacteraceae;g__JACRCG01;s__JACRCG01 sp903958085
vContig4	321437	k141_133092_15#HJD1	12940	14089	+	VOG	Viruses;Duplodnaviria;Heunggongvirae;Uroviricota;Caudoviricetes	virulent	0.999862	d__Bacteria;p__Desulfobacterota;c__Desulfuromonadia;o__Geobacterales;f__Pseudopelobacteraceae;g__JACRCG01;s__JACRCG01 sp903958085
vContig4	321437	k141_133092_16#HJD1	14120	15260	+	VOG	Viruses;Duplodnaviria;Heunggongvirae;Uroviricota;Caudoviricetes	virulent	0.999862	d__Bacteria;p__Desulfobacterota;c__Desulfuromonadia;o__Geobacterales;f__Pseudopelobacteraceae;g__JACRCG01;s__JACRCG01 sp903958085
vContig4	321437	k141_133092_17#HJD1	15261	15855	+	VOG	Viruses;Duplodnaviria;Heunggongvirae;Uroviricota;Caudoviricetes	virulent	0.999862	d__Bacteria;p__Desulfobacterota;c__Desulfuromonadia;o__Geobacterales;f__Pseudopelobacteraceae;g__JACRCG01;s__JACRCG01 sp903958085
vContig4	321437	k141_133092_18#HJD1	15883	16402	+	Others	Viruses;Duplodnaviria;Heunggongvirae;Uroviricota;Caudoviricetes	virulent	0.999862	d__Bacteria;p__Desulfobacterota;c__Desulfuromonadia;o__Geobacterales;f__Pseudopelobacteraceae;g__JACRCG01;s__JACRCG01 sp903958085
vContig4	321437	k141_133092_19#HJD1	16405	16837	+	Others	Viruses;Duplodnaviria;Heunggongvirae;Uroviricota;Caudoviricetes	virulent	0.999862	d__Bacteria;p__Desulfobacterota;c__Desulfuromonadia;o__Geobacterales;f__Pseudopelobacteraceae;g__JACRCG01;s__JACRCG01 sp903958085
vContig4	321437	k141_133092_20#HJD1	16853	18617	+	Others	Viruses;Duplodnaviria;Heunggongvirae;Uroviricota;Caudoviricetes	virulent	0.999862	d__Bacteria;p__Desulfobacterota;c__Desulfuromonadia;o__Geobacterales;f__Pseudopelobacteraceae;g__JACRCG01;s__JACRCG01 sp903958085
vContig4	321437	k141_133092_21#HJD1	18626	19631	+	Others	Viruses;Duplodnaviria;Heunggongvirae;Uroviricota;Caudoviricetes	virulent	0.999862	d__Bacteria;p__Desulfobacterota;c__Desulfuromonadia;o__Geobacterales;f__Pseudopelobacteraceae;g__JACRCG01;s__JACRCG01 sp903958085
vContig4	321437	k141_133092_22#HJD1	19646	20231	+	Others	Viruses;Duplodnaviria;Heunggongvirae;Uroviricota;Caudoviricetes	virulent	0.999862	d__Bacteria;p__Desulfobacterota;c__Desulfuromonadia;o__Geobacterales;f__Pseudopelobacteraceae;g__JACRCG01;s__JACRCG01 sp903958085
vContig4	321437	k141_133092_23#HJD1	20230	20815	+	Others	Viruses;Duplodnaviria;Heunggongvirae;Uroviricota;Caudoviricetes	virulent	0.999862	d__Bacteria;p__Desulfobacterota;c__Desulfuromonadia;o__Geobacterales;f__Pseudopelobacteraceae;g__JACRCG01;s__JACRCG01 sp903958085
vContig4	321437	k141_133092_24#HJD1	20830	21769	+	Others	Viruses;Duplodnaviria;Heunggongvirae;Uroviricota;Caudoviricetes	virulent	0.999862	d__Bacteria;p__Desulfobacterota;c__Desulfuromonadia;o__Geobacterales;f__Pseudopelobacteraceae;g__JACRCG01;s__JACRCG01 sp903958085
vContig4	321437	k141_133092_25#HJD1	21978	23538	+	Others	Viruses;Duplodnaviria;Heunggongvirae;Uroviricota;Caudoviricetes	virulent	0.999862	d__Bacteria;p__Desulfobacterota;c__Desulfuromonadia;o__Geobacterales;f__Pseudopelobacteraceae;g__JACRCG01;s__JACRCG01 sp903958085
vContig4	321437	k141_133092_26#HJD1	23606	23858	+	Others	Viruses;Duplodnaviria;Heunggongvirae;Uroviricota;Caudoviricetes	virulent	0.999862	d__Bacteria;p__Desulfobacterota;c__Desulfuromonadia;o__Geobacterales;f__Pseudopelobacteraceae;g__JACRCG01;s__JACRCG01 sp903958085
vContig4	321437	k141_133092_27#HJD1	23872	24640	+	Others	Viruses;Duplodnaviria;Heunggongvirae;Uroviricota;Caudoviricetes	virulent	0.999862	d__Bacteria;p__Desulfobacterota;c__Desulfuromonadia;o__Geobacterales;f__Pseudopelobacteraceae;g__JACRCG01;s__JACRCG01 sp903958085
vContig4	321437	k141_133092_28#HJD1	24645	25653	+	Others	Viruses;Duplodnaviria;Heunggongvirae;Uroviricota;Caudoviricetes	virulent	0.999862	d__Bacteria;p__Desulfobacterota;c__Desulfuromonadia;o__Geobacterales;f__Pseudopelobacteraceae;g__JACRCG01;s__JACRCG01 sp903958085
vContig4	321437	k141_133092_29#HJD1	25735	50206	+	VOG	Viruses;Duplodnaviria;Heunggongvirae;Uroviricota;Caudoviricetes	virulent	0.999862	d__Bacteria;p__Desulfobacterota;c__Desulfuromonadia;o__Geobacterales;f__Pseudopelobacteraceae;g__JACRCG01;s__JACRCG01 sp903958085
vContig4	321437	k141_133092_30#HJD1	50205	52176	+	Others	Viruses;Duplodnaviria;Heunggongvirae;Uroviricota;Caudoviricetes	virulent	0.999862	d__Bacteria;p__Desulfobacterota;c__Desulfuromonadia;o__Geobacterales;f__Pseudopelobacteraceae;g__JACRCG01;s__JACRCG01 sp903958085
vContig4	321437	k141_133092_31#HJD1	52178	52781	+	Others	Viruses;Duplodnaviria;Heunggongvirae;Uroviricota;Caudoviricetes	virulent	0.999862	d__Bacteria;p__Desulfobacterota;c__Desulfuromonadia;o__Geobacterales;f__Pseudopelobacteraceae;g__JACRCG01;s__JACRCG01 sp903958085
vContig4	321437	k141_133092_32#HJD1	52801	53185	+	Others	Viruses;Duplodnaviria;Heunggongvirae;Uroviricota;Caudoviricetes	virulent	0.999862	d__Bacteria;p__Desulfobacterota;c__Desulfuromonadia;o__Geobacterales;f__Pseudopelobacteraceae;g__JACRCG01;s__JACRCG01 sp903958085
vContig4	321437	k141_133092_33#HJD1	53184	53766	+	Others	Viruses;Duplodnaviria;Heunggongvirae;Uroviricota;Caudoviricetes	virulent	0.999862	d__Bacteria;p__Desulfobacterota;c__Desulfuromonadia;o__Geobacterales;f__Pseudopelobacteraceae;g__JACRCG01;s__JACRCG01 sp903958085
vContig4	321437	k141_133092_34#HJD1	53770	54049	+	Others	Viruses;Duplodnaviria;Heunggongvirae;Uroviricota;Caudoviricetes	virulent	0.999862	d__Bacteria;p__Desulfobacterota;c__Desulfuromonadia;o__Geobacterales;f__Pseudopelobacteraceae;g__JACRCG01;s__JACRCG01 sp903958085
vContig4	321437	k141_133092_35#HJD1	54048	54279	+	Others	Viruses;Duplodnaviria;Heunggongvirae;Uroviricota;Caudoviricetes	virulent	0.999862	d__Bacteria;p__Desulfobacterota;c__Desulfuromonadia;o__Geobacterales;f__Pseudopelobacteraceae;g__JACRCG01;s__JACRCG01 sp903958085
vContig4	321437	k141_133092_36#HJD1	54290	54512	+	Others	Viruses;Duplodnaviria;Heunggongvirae;Uroviricota;Caudoviricetes	virulent	0.999862	d__Bacteria;p__Desulfobacterota;c__Desulfuromonadia;o__Geobacterales;f__Pseudopelobacteraceae;g__JACRCG01;s__JACRCG01 sp903958085
vContig4	321437	k141_133092_37#HJD1	54564	55182	+	Others	Viruses;Duplodnaviria;Heunggongvirae;Uroviricota;Caudoviricetes	virulent	0.999862	d__Bacteria;p__Desulfobacterota;c__Desulfuromonadia;o__Geobacterales;f__Pseudopelobacteraceae;g__JACRCG01;s__JACRCG01 sp903958085
vContig4	321437	k141_133092_38#HJD1	55202	55643	+	Others	Viruses;Duplodnaviria;Heunggongvirae;Uroviricota;Caudoviricetes	virulent	0.999862	d__Bacteria;p__Desulfobacterota;c__Desulfuromonadia;o__Geobacterales;f__Pseudopelobacteraceae;g__JACRCG01;s__JACRCG01 sp903958085
vContig4	321437	k141_133092_39#HJD1	55645	56113	+	Others	Viruses;Duplodnaviria;Heunggongvirae;Uroviricota;Caudoviricetes	virulent	0.999862	d__Bacteria;p__Desulfobacterota;c__Desulfuromonadia;o__Geobacterales;f__Pseudopelobacteraceae;g__JACRCG01;s__JACRCG01 sp903958085
vContig4	321437	k141_133092_40#HJD1	56137	57100	+	Others	Viruses;Duplodnaviria;Heunggongvirae;Uroviricota;Caudoviricetes	virulent	0.999862	d__Bacteria;p__Desulfobacterota;c__Desulfuromonadia;o__Geobacterales;f__Pseudopelobacteraceae;g__JACRCG01;s__JACRCG01 sp903958085
vContig4	321437	k141_133092_41#HJD1	57110	57614	+	Others	Viruses;Duplodnaviria;Heunggongvirae;Uroviricota;Caudoviricetes	virulent	0.999862	d__Bacteria;p__Desulfobacterota;c__Desulfuromonadia;o__Geobacterales;f__Pseudopelobacteraceae;g__JACRCG01;s__JACRCG01 sp903958085
vContig4	321437	k141_133092_42#HJD1	57625	58054	+	Others	Viruses;Duplodnaviria;Heunggongvirae;Uroviricota;Caudoviricetes	virulent	0.999862	d__Bacteria;p__Desulfobacterota;c__Desulfuromonadia;o__Geobacterales;f__Pseudopelobacteraceae;g__JACRCG01;s__JACRCG01 sp903958085
vContig4	321437	k141_133092_43#HJD1	58050	58680	+	Others	Viruses;Duplodnaviria;Heunggongvirae;Uroviricota;Caudoviricetes	virulent	0.999862	d__Bacteria;p__Desulfobacterota;c__Desulfuromonadia;o__Geobacterales;f__Pseudopelobacteraceae;g__JACRCG01;s__JACRCG01 sp903958085
vContig4	321437	k141_133092_44#HJD1	58683	59934	+	Others	Viruses;Duplodnaviria;Heunggongvirae;Uroviricota;Caudoviricetes	virulent	0.999862	d__Bacteria;p__Desulfobacterota;c__Desulfuromonadia;o__Geobacterales;f__Pseudopelobacteraceae;g__JACRCG01;s__JACRCG01 sp903958085
vContig4	321437	k141_133092_45#HJD1	59943	62745	+	Others	Viruses;Duplodnaviria;Heunggongvirae;Uroviricota;Caudoviricetes	virulent	0.999862	d__Bacteria;p__Desulfobacterota;c__Desulfuromonadia;o__Geobacterales;f__Pseudopelobacteraceae;g__JACRCG01;s__JACRCG01 sp903958085
vContig4	321437	k141_133092_46#HJD1	62754	63417	+	Others	Viruses;Duplodnaviria;Heunggongvirae;Uroviricota;Caudoviricetes	virulent	0.999862	d__Bacteria;p__Desulfobacterota;c__Desulfuromonadia;o__Geobacterales;f__Pseudopelobacteraceae;g__JACRCG01;s__JACRCG01 sp903958085
vContig4	321437	k141_133092_47#HJD1	63428	63902	+	Others	Viruses;Duplodnaviria;Heunggongvirae;Uroviricota;Caudoviricetes	virulent	0.999862	d__Bacteria;p__Desulfobacterota;c__Desulfuromonadia;o__Geobacterales;f__Pseudopelobacteraceae;g__JACRCG01;s__JACRCG01 sp903958085
vContig4	321437	k141_133092_48#HJD1	63915	65460	+	Others	Viruses;Duplodnaviria;Heunggongvirae;Uroviricota;Caudoviricetes	virulent	0.999862	d__Bacteria;p__Desulfobacterota;c__Desulfuromonadia;o__Geobacterales;f__Pseudopelobacteraceae;g__JACRCG01;s__JACRCG01 sp903958085
vContig4	321437	k141_133092_49#HJD1	65499	67065	+	Others	Viruses;Duplodnaviria;Heunggongvirae;Uroviricota;Caudoviricetes	virulent	0.999862	d__Bacteria;p__Desulfobacterota;c__Desulfuromonadia;o__Geobacterales;f__Pseudopelobacteraceae;g__JACRCG01;s__JACRCG01 sp903958085
vContig4	321437	k141_133092_50#HJD1	67092	68673	+	Others	Viruses;Duplodnaviria;Heunggongvirae;Uroviricota;Caudoviricetes	virulent	0.999862	d__Bacteria;p__Desulfobacterota;c__Desulfuromonadia;o__Geobacterales;f__Pseudopelobacteraceae;g__JACRCG01;s__JACRCG01 sp903958085
vContig4	321437	k141_133092_51#HJD1	68755	68962	+	VOG	Viruses;Duplodnaviria;Heunggongvirae;Uroviricota;Caudoviricetes	virulent	0.999862	d__Bacteria;p__Desulfobacterota;c__Desulfuromonadia;o__Geobacterales;f__Pseudopelobacteraceae;g__JACRCG01;s__JACRCG01 sp903958085
vContig4	321437	k141_133092_52#HJD1	68962	69286	+	Others	Viruses;Duplodnaviria;Heunggongvirae;Uroviricota;Caudoviricetes	virulent	0.999862	d__Bacteria;p__Desulfobacterota;c__Desulfuromonadia;o__Geobacterales;f__Pseudopelobacteraceae;g__JACRCG01;s__JACRCG01 sp903958085
vContig4	321437	k141_133092_53#HJD1	69285	74907	+	Others	Viruses;Duplodnaviria;Heunggongvirae;Uroviricota;Caudoviricetes	virulent	0.999862	d__Bacteria;p__Desulfobacterota;c__Desulfuromonadia;o__Geobacterales;f__Pseudopelobacteraceae;g__JACRCG01;s__JACRCG01 sp903958085
vContig4	321437	k141_133092_54#HJD1	74909	75317	+	Others	Viruses;Duplodnaviria;Heunggongvirae;Uroviricota;Caudoviricetes	virulent	0.999862	d__Bacteria;p__Desulfobacterota;c__Desulfuromonadia;o__Geobacterales;f__Pseudopelobacteraceae;g__JACRCG01;s__JACRCG01 sp903958085
vContig4	321437	k141_133092_55#HJD1	75306	84324	+	Others	Viruses;Duplodnaviria;Heunggongvirae;Uroviricota;Caudoviricetes	virulent	0.999862	d__Bacteria;p__Desulfobacterota;c__Desulfuromonadia;o__Geobacterales;f__Pseudopelobacteraceae;g__JACRCG01;s__JACRCG01 sp903958085
vContig4	321437	k141_133092_56#HJD1	84325	87310	+	Others	Viruses;Duplodnaviria;Heunggongvirae;Uroviricota;Caudoviricetes	virulent	0.999862	d__Bacteria;p__Desulfobacterota;c__Desulfuromonadia;o__Geobacterales;f__Pseudopelobacteraceae;g__JACRCG01;s__JACRCG01 sp903958085
vContig4	321437	k141_133092_57#HJD1	87309	89850	+	Others	Viruses;Duplodnaviria;Heunggongvirae;Uroviricota;Caudoviricetes	virulent	0.999862	d__Bacteria;p__Desulfobacterota;c__Desulfuromonadia;o__Geobacterales;f__Pseudopelobacteraceae;g__JACRCG01;s__JACRCG01 sp903958085
vContig4	321437	k141_133092_58#HJD1	89860	93451	+	VOG	Viruses;Duplodnaviria;Heunggongvirae;Uroviricota;Caudoviricetes	virulent	0.999862	d__Bacteria;p__Desulfobacterota;c__Desulfuromonadia;o__Geobacterales;f__Pseudopelobacteraceae;g__JACRCG01;s__JACRCG01 sp903958085
vContig4	321437	k141_133092_59#HJD1	93475	99775	+	VOG	Viruses;Duplodnaviria;Heunggongvirae;Uroviricota;Caudoviricetes	virulent	0.999862	d__Bacteria;p__Desulfobacterota;c__Desulfuromonadia;o__Geobacterales;f__Pseudopelobacteraceae;g__JACRCG01;s__JACRCG01 sp903958085
vContig4	321437	k141_133092_60#HJD1	99777	100887	+	Others	Viruses;Duplodnaviria;Heunggongvirae;Uroviricota;Caudoviricetes	virulent	0.999862	d__Bacteria;p__Desulfobacterota;c__Desulfuromonadia;o__Geobacterales;f__Pseudopelobacteraceae;g__JACRCG01;s__JACRCG01 sp903958085
vContig4	321437	k141_133092_61#HJD1	100886	101654	+	Others	Viruses;Duplodnaviria;Heunggongvirae;Uroviricota;Caudoviricetes	virulent	0.999862	d__Bacteria;p__Desulfobacterota;c__Desulfuromonadia;o__Geobacterales;f__Pseudopelobacteraceae;g__JACRCG01;s__JACRCG01 sp903958085
vContig4	321437	k141_133092_62#HJD1	101654	101906	+	Others	Viruses;Duplodnaviria;Heunggongvirae;Uroviricota;Caudoviricetes	virulent	0.999862	d__Bacteria;p__Desulfobacterota;c__Desulfuromonadia;o__Geobacterales;f__Pseudopelobacteraceae;g__JACRCG01;s__JACRCG01 sp903958085
vContig4	321437	k141_133092_63#HJD1	101905	105862	+	Others	Viruses;Duplodnaviria;Heunggongvirae;Uroviricota;Caudoviricetes	virulent	0.999862	d__Bacteria;p__Desulfobacterota;c__Desulfuromonadia;o__Geobacterales;f__Pseudopelobacteraceae;g__JACRCG01;s__JACRCG01 sp903958085
vContig4	321437	k141_133092_64#HJD1	105997	107134	+	VOG	Viruses;Duplodnaviria;Heunggongvirae;Uroviricota;Caudoviricetes	virulent	0.999862	d__Bacteria;p__Desulfobacterota;c__Desulfuromonadia;o__Geobacterales;f__Pseudopelobacteraceae;g__JACRCG01;s__JACRCG01 sp903958085
vContig4	321437	k141_133092_65#HJD1	107139	107730	+	Others	Viruses;Duplodnaviria;Heunggongvirae;Uroviricota;Caudoviricetes	virulent	0.999862	d__Bacteria;p__Desulfobacterota;c__Desulfuromonadia;o__Geobacterales;f__Pseudopelobacteraceae;g__JACRCG01;s__JACRCG01 sp903958085
vContig4	321437	k141_133092_66#HJD1	107732	108848	+	VOG	Viruses;Duplodnaviria;Heunggongvirae;Uroviricota;Caudoviricetes	virulent	0.999862	d__Bacteria;p__Desulfobacterota;c__Desulfuromonadia;o__Geobacterales;f__Pseudopelobacteraceae;g__JACRCG01;s__JACRCG01 sp903958085
vContig4	321437	k141_133092_67#HJD1	108810	109179	+	VOG	Viruses;Duplodnaviria;Heunggongvirae;Uroviricota;Caudoviricetes	virulent	0.999862	d__Bacteria;p__Desulfobacterota;c__Desulfuromonadia;o__Geobacterales;f__Pseudopelobacteraceae;g__JACRCG01;s__JACRCG01 sp903958085
vContig4	321437	k141_133092_68#HJD1	109193	109502	+	Others	Viruses;Duplodnaviria;Heunggongvirae;Uroviricota;Caudoviricetes	virulent	0.999862	d__Bacteria;p__Desulfobacterota;c__Desulfuromonadia;o__Geobacterales;f__Pseudopelobacteraceae;g__JACRCG01;s__JACRCG01 sp903958085
vContig4	321437	k141_133092_69#HJD1	109513	109981	+	Others	Viruses;Duplodnaviria;Heunggongvirae;Uroviricota;Caudoviricetes	virulent	0.999862	d__Bacteria;p__Desulfobacterota;c__Desulfuromonadia;o__Geobacterales;f__Pseudopelobacteraceae;g__JACRCG01;s__JACRCG01 sp903958085
vContig4	321437	k141_133092_70#HJD1	109980	111396	+	VOG	Viruses;Duplodnaviria;Heunggongvirae;Uroviricota;Caudoviricetes	virulent	0.999862	d__Bacteria;p__Desulfobacterota;c__Desulfuromonadia;o__Geobacterales;f__Pseudopelobacteraceae;g__JACRCG01;s__JACRCG01 sp903958085
vContig4	321437	k141_133092_71#HJD1	111364	112426	+	VOG	Viruses;Duplodnaviria;Heunggongvirae;Uroviricota;Caudoviricetes	virulent	0.999862	d__Bacteria;p__Desulfobacterota;c__Desulfuromonadia;o__Geobacterales;f__Pseudopelobacteraceae;g__JACRCG01;s__JACRCG01 sp903958085
vContig4	321437	k141_133092_72#HJD1	112438	112750	+	Others	Viruses;Duplodnaviria;Heunggongvirae;Uroviricota;Caudoviricetes	virulent	0.999862	d__Bacteria;p__Desulfobacterota;c__Desulfuromonadia;o__Geobacterales;f__Pseudopelobacteraceae;g__JACRCG01;s__JACRCG01 sp903958085
vContig4	321437	k141_133092_73#HJD1	112759	113131	+	Others	Viruses;Duplodnaviria;Heunggongvirae;Uroviricota;Caudoviricetes	virulent	0.999862	d__Bacteria;p__Desulfobacterota;c__Desulfuromonadia;o__Geobacterales;f__Pseudopelobacteraceae;g__JACRCG01;s__JACRCG01 sp903958085
vContig4	321437	k141_133092_74#HJD1	113133	113487	+	Others	Viruses;Duplodnaviria;Heunggongvirae;Uroviricota;Caudoviricetes	virulent	0.999862	d__Bacteria;p__Desulfobacterota;c__Desulfuromonadia;o__Geobacterales;f__Pseudopelobacteraceae;g__JACRCG01;s__JACRCG01 sp903958085
vContig4	321437	k141_133092_75#HJD1	113487	114300	+	VOG	Viruses;Duplodnaviria;Heunggongvirae;Uroviricota;Caudoviricetes	virulent	0.999862	d__Bacteria;p__Desulfobacterota;c__Desulfuromonadia;o__Geobacterales;f__Pseudopelobacteraceae;g__JACRCG01;s__JACRCG01 sp903958085
vContig4	321437	k141_133092_76#HJD1	114280	114817	+	VOG	Viruses;Duplodnaviria;Heunggongvirae;Uroviricota;Caudoviricetes	virulent	0.999862	d__Bacteria;p__Desulfobacterota;c__Desulfuromonadia;o__Geobacterales;f__Pseudopelobacteraceae;g__JACRCG01;s__JACRCG01 sp903958085
vContig4	321437	k141_133092_77#HJD1	114806	115967	+	VOG	Viruses;Duplodnaviria;Heunggongvirae;Uroviricota;Caudoviricetes	virulent	0.999862	d__Bacteria;p__Desulfobacterota;c__Desulfuromonadia;o__Geobacterales;f__Pseudopelobacteraceae;g__JACRCG01;s__JACRCG01 sp903958085
vContig4	321437	k141_133092_78#HJD1	115984	117277	+	VOG	Viruses;Duplodnaviria;Heunggongvirae;Uroviricota;Caudoviricetes	virulent	0.999862	d__Bacteria;p__Desulfobacterota;c__Desulfuromonadia;o__Geobacterales;f__Pseudopelobacteraceae;g__JACRCG01;s__JACRCG01 sp903958085
vContig4	321437	k141_133092_79#HJD1	117279	117681	+	VOG	Viruses;Duplodnaviria;Heunggongvirae;Uroviricota;Caudoviricetes	virulent	0.999862	d__Bacteria;p__Desulfobacterota;c__Desulfuromonadia;o__Geobacterales;f__Pseudopelobacteraceae;g__JACRCG01;s__JACRCG01 sp903958085
vContig4	321437	k141_133092_80#HJD1	117644	118328	+	VOG	Viruses;Duplodnaviria;Heunggongvirae;Uroviricota;Caudoviricetes	virulent	0.999862	d__Bacteria;p__Desulfobacterota;c__Desulfuromonadia;o__Geobacterales;f__Pseudopelobacteraceae;g__JACRCG01;s__JACRCG01 sp903958085
vContig4	321437	k141_133092_81#HJD1	118449	119574	+	VOG	Viruses;Duplodnaviria;Heunggongvirae;Uroviricota;Caudoviricetes	virulent	0.999862	d__Bacteria;p__Desulfobacterota;c__Desulfuromonadia;o__Geobacterales;f__Pseudopelobacteraceae;g__JACRCG01;s__JACRCG01 sp903958085
vContig4	321437	k141_133092_82#HJD1	119573	120062	+	VOG	Viruses;Duplodnaviria;Heunggongvirae;Uroviricota;Caudoviricetes	virulent	0.999862	d__Bacteria;p__Desulfobacterota;c__Desulfuromonadia;o__Geobacterales;f__Pseudopelobacteraceae;g__JACRCG01;s__JACRCG01 sp903958085
vContig4	321437	k141_133092_83#HJD1	120075	120843	+	Others	Viruses;Duplodnaviria;Heunggongvirae;Uroviricota;Caudoviricetes	virulent	0.999862	d__Bacteria;p__Desulfobacterota;c__Desulfuromonadia;o__Geobacterales;f__Pseudopelobacteraceae;g__JACRCG01;s__JACRCG01 sp903958085
vContig4	321437	k141_133092_84#HJD1	120842	121910	+	VOG	Viruses;Duplodnaviria;Heunggongvirae;Uroviricota;Caudoviricetes	virulent	0.999862	d__Bacteria;p__Desulfobacterota;c__Desulfuromonadia;o__Geobacterales;f__Pseudopelobacteraceae;g__JACRCG01;s__JACRCG01 sp903958085
vContig4	321437	k141_133092_85#HJD1	121920	122514	+	Others	Viruses;Duplodnaviria;Heunggongvirae;Uroviricota;Caudoviricetes	virulent	0.999862	d__Bacteria;p__Desulfobacterota;c__Desulfuromonadia;o__Geobacterales;f__Pseudopelobacteraceae;g__JACRCG01;s__JACRCG01 sp903958085
vContig4	321437	k141_133092_86#HJD1	122514	123354	+	VOG	Viruses;Duplodnaviria;Heunggongvirae;Uroviricota;Caudoviricetes	virulent	0.999862	d__Bacteria;p__Desulfobacterota;c__Desulfuromonadia;o__Geobacterales;f__Pseudopelobacteraceae;g__JACRCG01;s__JACRCG01 sp903958085
vContig4	321437	k141_133092_87#HJD1	123350	124115	+	VOG	Viruses;Duplodnaviria;Heunggongvirae;Uroviricota;Caudoviricetes	virulent	0.999862	d__Bacteria;p__Desulfobacterota;c__Desulfuromonadia;o__Geobacterales;f__Pseudopelobacteraceae;g__JACRCG01;s__JACRCG01 sp903958085
vContig4	321437	k141_133092_88#HJD1	124111	124909	+	VOG	Viruses;Duplodnaviria;Heunggongvirae;Uroviricota;Caudoviricetes	virulent	0.999862	d__Bacteria;p__Desulfobacterota;c__Desulfuromonadia;o__Geobacterales;f__Pseudopelobacteraceae;g__JACRCG01;s__JACRCG01 sp903958085
vContig4	321437	k141_133092_89#HJD1	124905	125646	+	Others	Viruses;Duplodnaviria;Heunggongvirae;Uroviricota;Caudoviricetes	virulent	0.999862	d__Bacteria;p__Desulfobacterota;c__Desulfuromonadia;o__Geobacterales;f__Pseudopelobacteraceae;g__JACRCG01;s__JACRCG01 sp903958085
vContig4	321437	k141_133092_90#HJD1	125638	126562	+	VOG	Viruses;Duplodnaviria;Heunggongvirae;Uroviricota;Caudoviricetes	virulent	0.999862	d__Bacteria;p__Desulfobacterota;c__Desulfuromonadia;o__Geobacterales;f__Pseudopelobacteraceae;g__JACRCG01;s__JACRCG01 sp903958085
vContig4	321437	k141_133092_91#HJD1	126568	127108	+	VOG	Viruses;Duplodnaviria;Heunggongvirae;Uroviricota;Caudoviricetes	virulent	0.999862	d__Bacteria;p__Desulfobacterota;c__Desulfuromonadia;o__Geobacterales;f__Pseudopelobacteraceae;g__JACRCG01;s__JACRCG01 sp903958085
vContig4	321437	k141_133092_92#HJD1	127094	128084	+	VOG	Viruses;Duplodnaviria;Heunggongvirae;Uroviricota;Caudoviricetes	virulent	0.999862	d__Bacteria;p__Desulfobacterota;c__Desulfuromonadia;o__Geobacterales;f__Pseudopelobacteraceae;g__JACRCG01;s__JACRCG01 sp903958085
vContig4	321437	k141_133092_93#HJD1	128080	128881	+	VOG	Viruses;Duplodnaviria;Heunggongvirae;Uroviricota;Caudoviricetes	virulent	0.999862	d__Bacteria;p__Desulfobacterota;c__Desulfuromonadia;o__Geobacterales;f__Pseudopelobacteraceae;g__JACRCG01;s__JACRCG01 sp903958085
vContig4	321437	k141_133092_94#HJD1	128918	129407	+	VOG	Viruses;Duplodnaviria;Heunggongvirae;Uroviricota;Caudoviricetes	virulent	0.999862	d__Bacteria;p__Desulfobacterota;c__Desulfuromonadia;o__Geobacterales;f__Pseudopelobacteraceae;g__JACRCG01;s__JACRCG01 sp903958085
vContig4	321437	k141_133092_95#HJD1	129407	131753	+	Others	Viruses;Duplodnaviria;Heunggongvirae;Uroviricota;Caudoviricetes	virulent	0.999862	d__Bacteria;p__Desulfobacterota;c__Desulfuromonadia;o__Geobacterales;f__Pseudopelobacteraceae;g__JACRCG01;s__JACRCG01 sp903958085
vContig4	321437	k141_133092_96#HJD1	131785	132868	+	VOG	Viruses;Duplodnaviria;Heunggongvirae;Uroviricota;Caudoviricetes	virulent	0.999862	d__Bacteria;p__Desulfobacterota;c__Desulfuromonadia;o__Geobacterales;f__Pseudopelobacteraceae;g__JACRCG01;s__JACRCG01 sp903958085
vContig4	321437	k141_133092_97#HJD1	132867	134793	+	VOG	Viruses;Duplodnaviria;Heunggongvirae;Uroviricota;Caudoviricetes	virulent	0.999862	d__Bacteria;p__Desulfobacterota;c__Desulfuromonadia;o__Geobacterales;f__Pseudopelobacteraceae;g__JACRCG01;s__JACRCG01 sp903958085
vContig4	321437	k141_133092_98#HJD1	134818	135262	+	VOG	Viruses;Duplodnaviria;Heunggongvirae;Uroviricota;Caudoviricetes	virulent	0.999862	d__Bacteria;p__Desulfobacterota;c__Desulfuromonadia;o__Geobacterales;f__Pseudopelobacteraceae;g__JACRCG01;s__JACRCG01 sp903958085
vContig4	321437	k141_133092_99#HJD1	135277	137809	+	VOG	Viruses;Duplodnaviria;Heunggongvirae;Uroviricota;Caudoviricetes	virulent	0.999862	d__Bacteria;p__Desulfobacterota;c__Desulfuromonadia;o__Geobacterales;f__Pseudopelobacteraceae;g__JACRCG01;s__JACRCG01 sp903958085
vContig4	321437	k141_133092_100#HJD1	137819	138416	+	VOG	Viruses;Duplodnaviria;Heunggongvirae;Uroviricota;Caudoviricetes	virulent	0.999862	d__Bacteria;p__Desulfobacterota;c__Desulfuromonadia;o__Geobacterales;f__Pseudopelobacteraceae;g__JACRCG01;s__JACRCG01 sp903958085
vContig4	321437	k141_133092_101#HJD1	138424	138817	+	Others	Viruses;Duplodnaviria;Heunggongvirae;Uroviricota;Caudoviricetes	virulent	0.999862	d__Bacteria;p__Desulfobacterota;c__Desulfuromonadia;o__Geobacterales;f__Pseudopelobacteraceae;g__JACRCG01;s__JACRCG01 sp903958085
vContig4	321437	k141_133092_102#HJD1	138821	139082	+	Others	Viruses;Duplodnaviria;Heunggongvirae;Uroviricota;Caudoviricetes	virulent	0.999862	d__Bacteria;p__Desulfobacterota;c__Desulfuromonadia;o__Geobacterales;f__Pseudopelobacteraceae;g__JACRCG01;s__JACRCG01 sp903958085
vContig4	321437	k141_133092_103#HJD1	139078	139690	+	VOG	Viruses;Duplodnaviria;Heunggongvirae;Uroviricota;Caudoviricetes	virulent	0.999862	d__Bacteria;p__Desulfobacterota;c__Desulfuromonadia;o__Geobacterales;f__Pseudopelobacteraceae;g__JACRCG01;s__JACRCG01 sp903958085
vContig4	321437	k141_133092_104#HJD1	139686	139965	+	Others	Viruses;Duplodnaviria;Heunggongvirae;Uroviricota;Caudoviricetes	virulent	0.999862	d__Bacteria;p__Desulfobacterota;c__Desulfuromonadia;o__Geobacterales;f__Pseudopelobacteraceae;g__JACRCG01;s__JACRCG01 sp903958085
vContig4	321437	k141_133092_105#HJD1	139961	140744	+	VOG	Viruses;Duplodnaviria;Heunggongvirae;Uroviricota;Caudoviricetes	virulent	0.999862	d__Bacteria;p__Desulfobacterota;c__Desulfuromonadia;o__Geobacterales;f__Pseudopelobacteraceae;g__JACRCG01;s__JACRCG01 sp903958085
vContig4	321437	k141_133092_106#HJD1	140733	142008	+	VOG	Viruses;Duplodnaviria;Heunggongvirae;Uroviricota;Caudoviricetes	virulent	0.999862	d__Bacteria;p__Desulfobacterota;c__Desulfuromonadia;o__Geobacterales;f__Pseudopelobacteraceae;g__JACRCG01;s__JACRCG01 sp903958085
vContig4	321437	k141_133092_107#HJD1	142080	142350	+	Others	Viruses;Duplodnaviria;Heunggongvirae;Uroviricota;Caudoviricetes	virulent	0.999862	d__Bacteria;p__Desulfobacterota;c__Desulfuromonadia;o__Geobacterales;f__Pseudopelobacteraceae;g__JACRCG01;s__JACRCG01 sp903958085
vContig4	321437	k141_133092_108#HJD1	142353	143334	+	VOG	Viruses;Duplodnaviria;Heunggongvirae;Uroviricota;Caudoviricetes	virulent	0.999862	d__Bacteria;p__Desulfobacterota;c__Desulfuromonadia;o__Geobacterales;f__Pseudopelobacteraceae;g__JACRCG01;s__JACRCG01 sp903958085
vContig4	321437	k141_133092_109#HJD1	143408	143894	+	Others	Viruses;Duplodnaviria;Heunggongvirae;Uroviricota;Caudoviricetes	virulent	0.999862	d__Bacteria;p__Desulfobacterota;c__Desulfuromonadia;o__Geobacterales;f__Pseudopelobacteraceae;g__JACRCG01;s__JACRCG01 sp903958085
vContig4	321437	k141_133092_110#HJD1	143898	144096	+	Others	Viruses;Duplodnaviria;Heunggongvirae;Uroviricota;Caudoviricetes	virulent	0.999862	d__Bacteria;p__Desulfobacterota;c__Desulfuromonadia;o__Geobacterales;f__Pseudopelobacteraceae;g__JACRCG01;s__JACRCG01 sp903958085
vContig4	321437	k141_133092_111#HJD1	144112	144607	+	Others	Viruses;Duplodnaviria;Heunggongvirae;Uroviricota;Caudoviricetes	virulent	0.999862	d__Bacteria;p__Desulfobacterota;c__Desulfuromonadia;o__Geobacterales;f__Pseudopelobacteraceae;g__JACRCG01;s__JACRCG01 sp903958085
vContig4	321437	k141_133092_112#HJD1	144629	146693	+	Others	Viruses;Duplodnaviria;Heunggongvirae;Uroviricota;Caudoviricetes	virulent	0.999862	d__Bacteria;p__Desulfobacterota;c__Desulfuromonadia;o__Geobacterales;f__Pseudopelobacteraceae;g__JACRCG01;s__JACRCG01 sp903958085
vContig4	321437	k141_133092_113#HJD1	146646	147024	+	VOG	Viruses;Duplodnaviria;Heunggongvirae;Uroviricota;Caudoviricetes	virulent	0.999862	d__Bacteria;p__Desulfobacterota;c__Desulfuromonadia;o__Geobacterales;f__Pseudopelobacteraceae;g__JACRCG01;s__JACRCG01 sp903958085
vContig4	321437	k141_133092_114#HJD1	147101	147395	+	Others	Viruses;Duplodnaviria;Heunggongvirae;Uroviricota;Caudoviricetes	virulent	0.999862	d__Bacteria;p__Desulfobacterota;c__Desulfuromonadia;o__Geobacterales;f__Pseudopelobacteraceae;g__JACRCG01;s__JACRCG01 sp903958085
vContig4	321437	k141_133092_115#HJD1	147407	147902	+	Others	Viruses;Duplodnaviria;Heunggongvirae;Uroviricota;Caudoviricetes	virulent	0.999862	d__Bacteria;p__Desulfobacterota;c__Desulfuromonadia;o__Geobacterales;f__Pseudopelobacteraceae;g__JACRCG01;s__JACRCG01 sp903958085
vContig4	321437	k141_133092_116#HJD1	147895	148177	+	Others	Viruses;Duplodnaviria;Heunggongvirae;Uroviricota;Caudoviricetes	virulent	0.999862	d__Bacteria;p__Desulfobacterota;c__Desulfuromonadia;o__Geobacterales;f__Pseudopelobacteraceae;g__JACRCG01;s__JACRCG01 sp903958085
vContig4	321437	k141_133092_117#HJD1	148195	148780	+	VOG	Viruses;Duplodnaviria;Heunggongvirae;Uroviricota;Caudoviricetes	virulent	0.999862	d__Bacteria;p__Desulfobacterota;c__Desulfuromonadia;o__Geobacterales;f__Pseudopelobacteraceae;g__JACRCG01;s__JACRCG01 sp903958085
vContig4	321437	k141_133092_118#HJD1	148943	149441	+	Others	Viruses;Duplodnaviria;Heunggongvirae;Uroviricota;Caudoviricetes	virulent	0.999862	d__Bacteria;p__Desulfobacterota;c__Desulfuromonadia;o__Geobacterales;f__Pseudopelobacteraceae;g__JACRCG01;s__JACRCG01 sp903958085
vContig4	321437	k141_133092_119#HJD1	149470	150424	+	VOG	Viruses;Duplodnaviria;Heunggongvirae;Uroviricota;Caudoviricetes	virulent	0.999862	d__Bacteria;p__Desulfobacterota;c__Desulfuromonadia;o__Geobacterales;f__Pseudopelobacteraceae;g__JACRCG01;s__JACRCG01 sp903958085
vContig4	321437	k141_133092_120#HJD1	150460	151438	+	Others	Viruses;Duplodnaviria;Heunggongvirae;Uroviricota;Caudoviricetes	virulent	0.999862	d__Bacteria;p__Desulfobacterota;c__Desulfuromonadia;o__Geobacterales;f__Pseudopelobacteraceae;g__JACRCG01;s__JACRCG01 sp903958085
vContig4	321437	k141_133092_121#HJD1	151480	154438	+	Others	Viruses;Duplodnaviria;Heunggongvirae;Uroviricota;Caudoviricetes	virulent	0.999862	d__Bacteria;p__Desulfobacterota;c__Desulfuromonadia;o__Geobacterales;f__Pseudopelobacteraceae;g__JACRCG01;s__JACRCG01 sp903958085
vContig4	321437	k141_133092_122#HJD1	154459	155152	+	Others	Viruses;Duplodnaviria;Heunggongvirae;Uroviricota;Caudoviricetes	virulent	0.999862	d__Bacteria;p__Desulfobacterota;c__Desulfuromonadia;o__Geobacterales;f__Pseudopelobacteraceae;g__JACRCG01;s__JACRCG01 sp903958085
vContig4	321437	k141_133092_123#HJD1	155235	156336	+	VOG	Viruses;Duplodnaviria;Heunggongvirae;Uroviricota;Caudoviricetes	virulent	0.999862	d__Bacteria;p__Desulfobacterota;c__Desulfuromonadia;o__Geobacterales;f__Pseudopelobacteraceae;g__JACRCG01;s__JACRCG01 sp903958085
vContig4	321437	k141_133092_124#HJD1	156353	156785	+	VOG	Viruses;Duplodnaviria;Heunggongvirae;Uroviricota;Caudoviricetes	virulent	0.999862	d__Bacteria;p__Desulfobacterota;c__Desulfuromonadia;o__Geobacterales;f__Pseudopelobacteraceae;g__JACRCG01;s__JACRCG01 sp903958085
vContig4	321437	k141_133092_125#HJD1	156822	157386	+	VOG	Viruses;Duplodnaviria;Heunggongvirae;Uroviricota;Caudoviricetes	virulent	0.999862	d__Bacteria;p__Desulfobacterota;c__Desulfuromonadia;o__Geobacterales;f__Pseudopelobacteraceae;g__JACRCG01;s__JACRCG01 sp903958085
vContig4	321437	k141_133092_126#HJD1	157528	158062	-	Others	Viruses;Duplodnaviria;Heunggongvirae;Uroviricota;Caudoviricetes	virulent	0.999862	d__Bacteria;p__Desulfobacterota;c__Desulfuromonadia;o__Geobacterales;f__Pseudopelobacteraceae;g__JACRCG01;s__JACRCG01 sp903958085
vContig4	321437	k141_133092_127#HJD1	158221	158428	+	Others	Viruses;Duplodnaviria;Heunggongvirae;Uroviricota;Caudoviricetes	virulent	0.999862	d__Bacteria;p__Desulfobacterota;c__Desulfuromonadia;o__Geobacterales;f__Pseudopelobacteraceae;g__JACRCG01;s__JACRCG01 sp903958085
vContig4	321437	k141_133092_128#HJD1	158424	158883	+	Others	Viruses;Duplodnaviria;Heunggongvirae;Uroviricota;Caudoviricetes	virulent	0.999862	d__Bacteria;p__Desulfobacterota;c__Desulfuromonadia;o__Geobacterales;f__Pseudopelobacteraceae;g__JACRCG01;s__JACRCG01 sp903958085
vContig4	321437	k141_133092_129#HJD1	159004	159679	+	Others	Viruses;Duplodnaviria;Heunggongvirae;Uroviricota;Caudoviricetes	virulent	0.999862	d__Bacteria;p__Desulfobacterota;c__Desulfuromonadia;o__Geobacterales;f__Pseudopelobacteraceae;g__JACRCG01;s__JACRCG01 sp903958085
vContig4	321437	k141_133092_130#HJD1	159691	159976	+	Others	Viruses;Duplodnaviria;Heunggongvirae;Uroviricota;Caudoviricetes	virulent	0.999862	d__Bacteria;p__Desulfobacterota;c__Desulfuromonadia;o__Geobacterales;f__Pseudopelobacteraceae;g__JACRCG01;s__JACRCG01 sp903958085
vContig4	321437	k141_133092_131#HJD1	160567	160984	+	VOG	Viruses;Duplodnaviria;Heunggongvirae;Uroviricota;Caudoviricetes	virulent	0.999862	d__Bacteria;p__Desulfobacterota;c__Desulfuromonadia;o__Geobacterales;f__Pseudopelobacteraceae;g__JACRCG01;s__JACRCG01 sp903958085
vContig4	321437	k141_133092_132#HJD1	161247	161739	+	Others	Viruses;Duplodnaviria;Heunggongvirae;Uroviricota;Caudoviricetes	virulent	0.999862	d__Bacteria;p__Desulfobacterota;c__Desulfuromonadia;o__Geobacterales;f__Pseudopelobacteraceae;g__JACRCG01;s__JACRCG01 sp903958085
vContig4	321437	k141_133092_133#HJD1	161754	161913	+	Others	Viruses;Duplodnaviria;Heunggongvirae;Uroviricota;Caudoviricetes	virulent	0.999862	d__Bacteria;p__Desulfobacterota;c__Desulfuromonadia;o__Geobacterales;f__Pseudopelobacteraceae;g__JACRCG01;s__JACRCG01 sp903958085
vContig4	321437	k141_133092_134#HJD1	161956	162319	+	Others	Viruses;Duplodnaviria;Heunggongvirae;Uroviricota;Caudoviricetes	virulent	0.999862	d__Bacteria;p__Desulfobacterota;c__Desulfuromonadia;o__Geobacterales;f__Pseudopelobacteraceae;g__JACRCG01;s__JACRCG01 sp903958085
vContig4	321437	k141_133092_135#HJD1	162443	162818	+	VOG	Viruses;Duplodnaviria;Heunggongvirae;Uroviricota;Caudoviricetes	virulent	0.999862	d__Bacteria;p__Desulfobacterota;c__Desulfuromonadia;o__Geobacterales;f__Pseudopelobacteraceae;g__JACRCG01;s__JACRCG01 sp903958085
vContig4	321437	k141_133092_136#HJD1	162908	163259	+	Others	Viruses;Duplodnaviria;Heunggongvirae;Uroviricota;Caudoviricetes	virulent	0.999862	d__Bacteria;p__Desulfobacterota;c__Desulfuromonadia;o__Geobacterales;f__Pseudopelobacteraceae;g__JACRCG01;s__JACRCG01 sp903958085
vContig4	321437	k141_133092_137#HJD1	163319	163481	+	Others	Viruses;Duplodnaviria;Heunggongvirae;Uroviricota;Caudoviricetes	virulent	0.999862	d__Bacteria;p__Desulfobacterota;c__Desulfuromonadia;o__Geobacterales;f__Pseudopelobacteraceae;g__JACRCG01;s__JACRCG01 sp903958085
vContig4	321437	k141_133092_138#HJD1	163512	163749	+	Others	Viruses;Duplodnaviria;Heunggongvirae;Uroviricota;Caudoviricetes	virulent	0.999862	d__Bacteria;p__Desulfobacterota;c__Desulfuromonadia;o__Geobacterales;f__Pseudopelobacteraceae;g__JACRCG01;s__JACRCG01 sp903958085
vContig4	321437	k141_133092_139#HJD1	163860	164073	+	Others	Viruses;Duplodnaviria;Heunggongvirae;Uroviricota;Caudoviricetes	virulent	0.999862	d__Bacteria;p__Desulfobacterota;c__Desulfuromonadia;o__Geobacterales;f__Pseudopelobacteraceae;g__JACRCG01;s__JACRCG01 sp903958085
vContig4	321437	k141_133092_140#HJD1	164176	164608	+	Others	Viruses;Duplodnaviria;Heunggongvirae;Uroviricota;Caudoviricetes	virulent	0.999862	d__Bacteria;p__Desulfobacterota;c__Desulfuromonadia;o__Geobacterales;f__Pseudopelobacteraceae;g__JACRCG01;s__JACRCG01 sp903958085
vContig4	321437	k141_133092_141#HJD1	164637	164949	+	Others	Viruses;Duplodnaviria;Heunggongvirae;Uroviricota;Caudoviricetes	virulent	0.999862	d__Bacteria;p__Desulfobacterota;c__Desulfuromonadia;o__Geobacterales;f__Pseudopelobacteraceae;g__JACRCG01;s__JACRCG01 sp903958085
vContig4	321437	k141_133092_142#HJD1	165149	165371	+	Others	Viruses;Duplodnaviria;Heunggongvirae;Uroviricota;Caudoviricetes	virulent	0.999862	d__Bacteria;p__Desulfobacterota;c__Desulfuromonadia;o__Geobacterales;f__Pseudopelobacteraceae;g__JACRCG01;s__JACRCG01 sp903958085
vContig4	321437	k141_133092_143#HJD1	165723	165897	+	VOG	Viruses;Duplodnaviria;Heunggongvirae;Uroviricota;Caudoviricetes	virulent	0.999862	d__Bacteria;p__Desulfobacterota;c__Desulfuromonadia;o__Geobacterales;f__Pseudopelobacteraceae;g__JACRCG01;s__JACRCG01 sp903958085
vContig4	321437	k141_133092_144#HJD1	165907	166138	+	VOG	Viruses;Duplodnaviria;Heunggongvirae;Uroviricota;Caudoviricetes	virulent	0.999862	d__Bacteria;p__Desulfobacterota;c__Desulfuromonadia;o__Geobacterales;f__Pseudopelobacteraceae;g__JACRCG01;s__JACRCG01 sp903958085
vContig4	321437	k141_133092_145#HJD1	166146	166536	+	VOG	Viruses;Duplodnaviria;Heunggongvirae;Uroviricota;Caudoviricetes	virulent	0.999862	d__Bacteria;p__Desulfobacterota;c__Desulfuromonadia;o__Geobacterales;f__Pseudopelobacteraceae;g__JACRCG01;s__JACRCG01 sp903958085
vContig4	321437	k141_133092_146#HJD1	166556	167135	+	VOG	Viruses;Duplodnaviria;Heunggongvirae;Uroviricota;Caudoviricetes	virulent	0.999862	d__Bacteria;p__Desulfobacterota;c__Desulfuromonadia;o__Geobacterales;f__Pseudopelobacteraceae;g__JACRCG01;s__JACRCG01 sp903958085
vContig4	321437	k141_133092_147#HJD1	167144	167369	+	Others	Viruses;Duplodnaviria;Heunggongvirae;Uroviricota;Caudoviricetes	virulent	0.999862	d__Bacteria;p__Desulfobacterota;c__Desulfuromonadia;o__Geobacterales;f__Pseudopelobacteraceae;g__JACRCG01;s__JACRCG01 sp903958085
vContig4	321437	k141_133092_148#HJD1	167586	167754	+	Others	Viruses;Duplodnaviria;Heunggongvirae;Uroviricota;Caudoviricetes	virulent	0.999862	d__Bacteria;p__Desulfobacterota;c__Desulfuromonadia;o__Geobacterales;f__Pseudopelobacteraceae;g__JACRCG01;s__JACRCG01 sp903958085
vContig4	321437	k141_133092_149#HJD1	167764	168391	+	Others	Viruses;Duplodnaviria;Heunggongvirae;Uroviricota;Caudoviricetes	virulent	0.999862	d__Bacteria;p__Desulfobacterota;c__Desulfuromonadia;o__Geobacterales;f__Pseudopelobacteraceae;g__JACRCG01;s__JACRCG01 sp903958085
vContig4	321437	k141_133092_150#HJD1	169029	169248	+	Others	Viruses;Duplodnaviria;Heunggongvirae;Uroviricota;Caudoviricetes	virulent	0.999862	d__Bacteria;p__Desulfobacterota;c__Desulfuromonadia;o__Geobacterales;f__Pseudopelobacteraceae;g__JACRCG01;s__JACRCG01 sp903958085
vContig4	321437	k141_133092_151#HJD1	169266	170253	+	VOG	Viruses;Duplodnaviria;Heunggongvirae;Uroviricota;Caudoviricetes	virulent	0.999862	d__Bacteria;p__Desulfobacterota;c__Desulfuromonadia;o__Geobacterales;f__Pseudopelobacteraceae;g__JACRCG01;s__JACRCG01 sp903958085
vContig4	321437	k141_133092_152#HJD1	170253	170886	+	VOG	Viruses;Duplodnaviria;Heunggongvirae;Uroviricota;Caudoviricetes	virulent	0.999862	d__Bacteria;p__Desulfobacterota;c__Desulfuromonadia;o__Geobacterales;f__Pseudopelobacteraceae;g__JACRCG01;s__JACRCG01 sp903958085
vContig4	321437	k141_133092_153#HJD1	171542	171962	+	Others	Viruses;Duplodnaviria;Heunggongvirae;Uroviricota;Caudoviricetes	virulent	0.999862	d__Bacteria;p__Desulfobacterota;c__Desulfuromonadia;o__Geobacterales;f__Pseudopelobacteraceae;g__JACRCG01;s__JACRCG01 sp903958085
vContig4	321437	k141_133092_154#HJD1	171974	172313	+	Others	Viruses;Duplodnaviria;Heunggongvirae;Uroviricota;Caudoviricetes	virulent	0.999862	d__Bacteria;p__Desulfobacterota;c__Desulfuromonadia;o__Geobacterales;f__Pseudopelobacteraceae;g__JACRCG01;s__JACRCG01 sp903958085
vContig4	321437	k141_133092_155#HJD1	172525	172828	+	VOG	Viruses;Duplodnaviria;Heunggongvirae;Uroviricota;Caudoviricetes	virulent	0.999862	d__Bacteria;p__Desulfobacterota;c__Desulfuromonadia;o__Geobacterales;f__Pseudopelobacteraceae;g__JACRCG01;s__JACRCG01 sp903958085
vContig4	321437	k141_133092_156#HJD1	172796	172976	+	Others	Viruses;Duplodnaviria;Heunggongvirae;Uroviricota;Caudoviricetes	virulent	0.999862	d__Bacteria;p__Desulfobacterota;c__Desulfuromonadia;o__Geobacterales;f__Pseudopelobacteraceae;g__JACRCG01;s__JACRCG01 sp903958085
vContig4	321437	k141_133092_157#HJD1	173105	173300	+	Others	Viruses;Duplodnaviria;Heunggongvirae;Uroviricota;Caudoviricetes	virulent	0.999862	d__Bacteria;p__Desulfobacterota;c__Desulfuromonadia;o__Geobacterales;f__Pseudopelobacteraceae;g__JACRCG01;s__JACRCG01 sp903958085
vContig4	321437	k141_133092_158#HJD1	173304	173661	+	Others	Viruses;Duplodnaviria;Heunggongvirae;Uroviricota;Caudoviricetes	virulent	0.999862	d__Bacteria;p__Desulfobacterota;c__Desulfuromonadia;o__Geobacterales;f__Pseudopelobacteraceae;g__JACRCG01;s__JACRCG01 sp903958085
vContig4	321437	k141_133092_159#HJD1	173672	173852	+	Others	Viruses;Duplodnaviria;Heunggongvirae;Uroviricota;Caudoviricetes	virulent	0.999862	d__Bacteria;p__Desulfobacterota;c__Desulfuromonadia;o__Geobacterales;f__Pseudopelobacteraceae;g__JACRCG01;s__JACRCG01 sp903958085
vContig4	321437	k141_133092_160#HJD1	173848	174424	+	VOG	Viruses;Duplodnaviria;Heunggongvirae;Uroviricota;Caudoviricetes	virulent	0.999862	d__Bacteria;p__Desulfobacterota;c__Desulfuromonadia;o__Geobacterales;f__Pseudopelobacteraceae;g__JACRCG01;s__JACRCG01 sp903958085
vContig4	321437	k141_133092_161#HJD1	174434	174740	+	Others	Viruses;Duplodnaviria;Heunggongvirae;Uroviricota;Caudoviricetes	virulent	0.999862	d__Bacteria;p__Desulfobacterota;c__Desulfuromonadia;o__Geobacterales;f__Pseudopelobacteraceae;g__JACRCG01;s__JACRCG01 sp903958085
vContig4	321437	k141_133092_162#HJD1	174788	175811	+	Others	Viruses;Duplodnaviria;Heunggongvirae;Uroviricota;Caudoviricetes	virulent	0.999862	d__Bacteria;p__Desulfobacterota;c__Desulfuromonadia;o__Geobacterales;f__Pseudopelobacteraceae;g__JACRCG01;s__JACRCG01 sp903958085
vContig4	321437	k141_133092_163#HJD1	175791	176796	+	VOG	Viruses;Duplodnaviria;Heunggongvirae;Uroviricota;Caudoviricetes	virulent	0.999862	d__Bacteria;p__Desulfobacterota;c__Desulfuromonadia;o__Geobacterales;f__Pseudopelobacteraceae;g__JACRCG01;s__JACRCG01 sp903958085
vContig4	321437	k141_133092_164#HJD1	176940	177195	+	Others	Viruses;Duplodnaviria;Heunggongvirae;Uroviricota;Caudoviricetes	virulent	0.999862	d__Bacteria;p__Desulfobacterota;c__Desulfuromonadia;o__Geobacterales;f__Pseudopelobacteraceae;g__JACRCG01;s__JACRCG01 sp903958085
vContig4	321437	k141_133092_165#HJD1	177211	178084	+	Others	Viruses;Duplodnaviria;Heunggongvirae;Uroviricota;Caudoviricetes	virulent	0.999862	d__Bacteria;p__Desulfobacterota;c__Desulfuromonadia;o__Geobacterales;f__Pseudopelobacteraceae;g__JACRCG01;s__JACRCG01 sp903958085
vContig4	321437	k141_133092_166#HJD1	178098	180033	+	VOG	Viruses;Duplodnaviria;Heunggongvirae;Uroviricota;Caudoviricetes	virulent	0.999862	d__Bacteria;p__Desulfobacterota;c__Desulfuromonadia;o__Geobacterales;f__Pseudopelobacteraceae;g__JACRCG01;s__JACRCG01 sp903958085
vContig4	321437	k141_133092_167#HJD1	180072	180567	+	Others	Viruses;Duplodnaviria;Heunggongvirae;Uroviricota;Caudoviricetes	virulent	0.999862	d__Bacteria;p__Desulfobacterota;c__Desulfuromonadia;o__Geobacterales;f__Pseudopelobacteraceae;g__JACRCG01;s__JACRCG01 sp903958085
vContig4	321437	k141_133092_168#HJD1	180570	180774	+	Others	Viruses;Duplodnaviria;Heunggongvirae;Uroviricota;Caudoviricetes	virulent	0.999862	d__Bacteria;p__Desulfobacterota;c__Desulfuromonadia;o__Geobacterales;f__Pseudopelobacteraceae;g__JACRCG01;s__JACRCG01 sp903958085
vContig4	321437	k141_133092_169#HJD1	180788	181544	+	Others	Viruses;Duplodnaviria;Heunggongvirae;Uroviricota;Caudoviricetes	virulent	0.999862	d__Bacteria;p__Desulfobacterota;c__Desulfuromonadia;o__Geobacterales;f__Pseudopelobacteraceae;g__JACRCG01;s__JACRCG01 sp903958085
vContig4	321437	k141_133092_170#HJD1	181553	181976	+	Others	Viruses;Duplodnaviria;Heunggongvirae;Uroviricota;Caudoviricetes	virulent	0.999862	d__Bacteria;p__Desulfobacterota;c__Desulfuromonadia;o__Geobacterales;f__Pseudopelobacteraceae;g__JACRCG01;s__JACRCG01 sp903958085
vContig4	321437	k141_133092_171#HJD1	181977	182076	+	Others	Viruses;Duplodnaviria;Heunggongvirae;Uroviricota;Caudoviricetes	virulent	0.999862	d__Bacteria;p__Desulfobacterota;c__Desulfuromonadia;o__Geobacterales;f__Pseudopelobacteraceae;g__JACRCG01;s__JACRCG01 sp903958085
vContig4	321437	k141_133092_172#HJD1	182090	182288	+	Others	Viruses;Duplodnaviria;Heunggongvirae;Uroviricota;Caudoviricetes	virulent	0.999862	d__Bacteria;p__Desulfobacterota;c__Desulfuromonadia;o__Geobacterales;f__Pseudopelobacteraceae;g__JACRCG01;s__JACRCG01 sp903958085
vContig4	321437	k141_133092_173#HJD1	182293	182779	+	Others	Viruses;Duplodnaviria;Heunggongvirae;Uroviricota;Caudoviricetes	virulent	0.999862	d__Bacteria;p__Desulfobacterota;c__Desulfuromonadia;o__Geobacterales;f__Pseudopelobacteraceae;g__JACRCG01;s__JACRCG01 sp903958085
vContig4	321437	k141_133092_174#HJD1	182800	183223	+	Others	Viruses;Duplodnaviria;Heunggongvirae;Uroviricota;Caudoviricetes	virulent	0.999862	d__Bacteria;p__Desulfobacterota;c__Desulfuromonadia;o__Geobacterales;f__Pseudopelobacteraceae;g__JACRCG01;s__JACRCG01 sp903958085
vContig4	321437	k141_133092_175#HJD1	183736	184615	-	VOG	Viruses;Duplodnaviria;Heunggongvirae;Uroviricota;Caudoviricetes	virulent	0.999862	d__Bacteria;p__Desulfobacterota;c__Desulfuromonadia;o__Geobacterales;f__Pseudopelobacteraceae;g__JACRCG01;s__JACRCG01 sp903958085
vContig4	321437	k141_133092_176#HJD1	184617	185331	-	VOG	Viruses;Duplodnaviria;Heunggongvirae;Uroviricota;Caudoviricetes	virulent	0.999862	d__Bacteria;p__Desulfobacterota;c__Desulfuromonadia;o__Geobacterales;f__Pseudopelobacteraceae;g__JACRCG01;s__JACRCG01 sp903958085
vContig4	321437	k141_133092_177#HJD1	185531	186728	-	VOG	Viruses;Duplodnaviria;Heunggongvirae;Uroviricota;Caudoviricetes	virulent	0.999862	d__Bacteria;p__Desulfobacterota;c__Desulfuromonadia;o__Geobacterales;f__Pseudopelobacteraceae;g__JACRCG01;s__JACRCG01 sp903958085
vContig4	321437	k141_133092_178#HJD1	186724	186883	-	Others	Viruses;Duplodnaviria;Heunggongvirae;Uroviricota;Caudoviricetes	virulent	0.999862	d__Bacteria;p__Desulfobacterota;c__Desulfuromonadia;o__Geobacterales;f__Pseudopelobacteraceae;g__JACRCG01;s__JACRCG01 sp903958085
vContig4	321437	k141_133092_179#HJD1	186893	187196	-	Others	Viruses;Duplodnaviria;Heunggongvirae;Uroviricota;Caudoviricetes	virulent	0.999862	d__Bacteria;p__Desulfobacterota;c__Desulfuromonadia;o__Geobacterales;f__Pseudopelobacteraceae;g__JACRCG01;s__JACRCG01 sp903958085
vContig4	321437	k141_133092_180#HJD1	187601	188138	-	VOG	Viruses;Duplodnaviria;Heunggongvirae;Uroviricota;Caudoviricetes	virulent	0.999862	d__Bacteria;p__Desulfobacterota;c__Desulfuromonadia;o__Geobacterales;f__Pseudopelobacteraceae;g__JACRCG01;s__JACRCG01 sp903958085
vContig4	321437	k141_133092_181#HJD1	188666	189431	-	VOG	Viruses;Duplodnaviria;Heunggongvirae;Uroviricota;Caudoviricetes	virulent	0.999862	d__Bacteria;p__Desulfobacterota;c__Desulfuromonadia;o__Geobacterales;f__Pseudopelobacteraceae;g__JACRCG01;s__JACRCG01 sp903958085
vContig4	321437	k141_133092_182#HJD1	189444	189831	-	Others	Viruses;Duplodnaviria;Heunggongvirae;Uroviricota;Caudoviricetes	virulent	0.999862	d__Bacteria;p__Desulfobacterota;c__Desulfuromonadia;o__Geobacterales;f__Pseudopelobacteraceae;g__JACRCG01;s__JACRCG01 sp903958085
vContig4	321437	k141_133092_183#HJD1	189846	190386	-	VOG	Viruses;Duplodnaviria;Heunggongvirae;Uroviricota;Caudoviricetes	virulent	0.999862	d__Bacteria;p__Desulfobacterota;c__Desulfuromonadia;o__Geobacterales;f__Pseudopelobacteraceae;g__JACRCG01;s__JACRCG01 sp903958085
vContig4	321437	k141_133092_184#HJD1	190373	190820	-	VOG	Viruses;Duplodnaviria;Heunggongvirae;Uroviricota;Caudoviricetes	virulent	0.999862	d__Bacteria;p__Desulfobacterota;c__Desulfuromonadia;o__Geobacterales;f__Pseudopelobacteraceae;g__JACRCG01;s__JACRCG01 sp903958085
vContig4	321437	k141_133092_185#HJD1	190958	191159	-	Others	Viruses;Duplodnaviria;Heunggongvirae;Uroviricota;Caudoviricetes	virulent	0.999862	d__Bacteria;p__Desulfobacterota;c__Desulfuromonadia;o__Geobacterales;f__Pseudopelobacteraceae;g__JACRCG01;s__JACRCG01 sp903958085
vContig4	321437	k141_133092_186#HJD1	192054	192354	-	VOG	Viruses;Duplodnaviria;Heunggongvirae;Uroviricota;Caudoviricetes	virulent	0.999862	d__Bacteria;p__Desulfobacterota;c__Desulfuromonadia;o__Geobacterales;f__Pseudopelobacteraceae;g__JACRCG01;s__JACRCG01 sp903958085
vContig4	321437	k141_133092_187#HJD1	192317	192992	-	VOG	Viruses;Duplodnaviria;Heunggongvirae;Uroviricota;Caudoviricetes	virulent	0.999862	d__Bacteria;p__Desulfobacterota;c__Desulfuromonadia;o__Geobacterales;f__Pseudopelobacteraceae;g__JACRCG01;s__JACRCG01 sp903958085
vContig4	321437	k141_133092_188#HJD1	194167	195811	-	VOG	Viruses;Duplodnaviria;Heunggongvirae;Uroviricota;Caudoviricetes	virulent	0.999862	d__Bacteria;p__Desulfobacterota;c__Desulfuromonadia;o__Geobacterales;f__Pseudopelobacteraceae;g__JACRCG01;s__JACRCG01 sp903958085
vContig4	321437	k141_133092_189#HJD1	195844	196126	-	Others	Viruses;Duplodnaviria;Heunggongvirae;Uroviricota;Caudoviricetes	virulent	0.999862	d__Bacteria;p__Desulfobacterota;c__Desulfuromonadia;o__Geobacterales;f__Pseudopelobacteraceae;g__JACRCG01;s__JACRCG01 sp903958085
vContig4	321437	k141_133092_190#HJD1	196129	196381	-	Others	Viruses;Duplodnaviria;Heunggongvirae;Uroviricota;Caudoviricetes	virulent	0.999862	d__Bacteria;p__Desulfobacterota;c__Desulfuromonadia;o__Geobacterales;f__Pseudopelobacteraceae;g__JACRCG01;s__JACRCG01 sp903958085
vContig4	321437	k141_133092_191#HJD1	196392	196641	-	Others	Viruses;Duplodnaviria;Heunggongvirae;Uroviricota;Caudoviricetes	virulent	0.999862	d__Bacteria;p__Desulfobacterota;c__Desulfuromonadia;o__Geobacterales;f__Pseudopelobacteraceae;g__JACRCG01;s__JACRCG01 sp903958085
vContig4	321437	k141_133092_192#HJD1	196743	197634	-	Others	Viruses;Duplodnaviria;Heunggongvirae;Uroviricota;Caudoviricetes	virulent	0.999862	d__Bacteria;p__Desulfobacterota;c__Desulfuromonadia;o__Geobacterales;f__Pseudopelobacteraceae;g__JACRCG01;s__JACRCG01 sp903958085
vContig4	321437	k141_133092_193#HJD1	197637	197904	-	Others	Viruses;Duplodnaviria;Heunggongvirae;Uroviricota;Caudoviricetes	virulent	0.999862	d__Bacteria;p__Desulfobacterota;c__Desulfuromonadia;o__Geobacterales;f__Pseudopelobacteraceae;g__JACRCG01;s__JACRCG01 sp903958085
vContig4	321437	k141_133092_194#HJD1	197905	198103	-	Others	Viruses;Duplodnaviria;Heunggongvirae;Uroviricota;Caudoviricetes	virulent	0.999862	d__Bacteria;p__Desulfobacterota;c__Desulfuromonadia;o__Geobacterales;f__Pseudopelobacteraceae;g__JACRCG01;s__JACRCG01 sp903958085
vContig4	321437	k141_133092_195#HJD1	198099	198588	-	VOG	Viruses;Duplodnaviria;Heunggongvirae;Uroviricota;Caudoviricetes	virulent	0.999862	d__Bacteria;p__Desulfobacterota;c__Desulfuromonadia;o__Geobacterales;f__Pseudopelobacteraceae;g__JACRCG01;s__JACRCG01 sp903958085
vContig4	321437	k141_133092_196#HJD1	198722	199163	-	Others	Viruses;Duplodnaviria;Heunggongvirae;Uroviricota;Caudoviricetes	virulent	0.999862	d__Bacteria;p__Desulfobacterota;c__Desulfuromonadia;o__Geobacterales;f__Pseudopelobacteraceae;g__JACRCG01;s__JACRCG01 sp903958085
vContig4	321437	k141_133092_197#HJD1	199167	199353	-	Others	Viruses;Duplodnaviria;Heunggongvirae;Uroviricota;Caudoviricetes	virulent	0.999862	d__Bacteria;p__Desulfobacterota;c__Desulfuromonadia;o__Geobacterales;f__Pseudopelobacteraceae;g__JACRCG01;s__JACRCG01 sp903958085
vContig4	321437	k141_133092_198#HJD1	199504	199936	-	Others	Viruses;Duplodnaviria;Heunggongvirae;Uroviricota;Caudoviricetes	virulent	0.999862	d__Bacteria;p__Desulfobacterota;c__Desulfuromonadia;o__Geobacterales;f__Pseudopelobacteraceae;g__JACRCG01;s__JACRCG01 sp903958085
vContig4	321437	k141_133092_199#HJD1	200319	201072	-	VOG	Viruses;Duplodnaviria;Heunggongvirae;Uroviricota;Caudoviricetes	virulent	0.999862	d__Bacteria;p__Desulfobacterota;c__Desulfuromonadia;o__Geobacterales;f__Pseudopelobacteraceae;g__JACRCG01;s__JACRCG01 sp903958085
vContig4	321437	k141_133092_200#HJD1	201037	201493	-	Others	Viruses;Duplodnaviria;Heunggongvirae;Uroviricota;Caudoviricetes	virulent	0.999862	d__Bacteria;p__Desulfobacterota;c__Desulfuromonadia;o__Geobacterales;f__Pseudopelobacteraceae;g__JACRCG01;s__JACRCG01 sp903958085
vContig4	321437	k141_133092_201#HJD1	201642	201855	-	Others	Viruses;Duplodnaviria;Heunggongvirae;Uroviricota;Caudoviricetes	virulent	0.999862	d__Bacteria;p__Desulfobacterota;c__Desulfuromonadia;o__Geobacterales;f__Pseudopelobacteraceae;g__JACRCG01;s__JACRCG01 sp903958085
vContig4	321437	k141_133092_202#HJD1	201884	202211	-	Others	Viruses;Duplodnaviria;Heunggongvirae;Uroviricota;Caudoviricetes	virulent	0.999862	d__Bacteria;p__Desulfobacterota;c__Desulfuromonadia;o__Geobacterales;f__Pseudopelobacteraceae;g__JACRCG01;s__JACRCG01 sp903958085
vContig4	321437	k141_133092_203#HJD1	202468	202669	-	VOG	Viruses;Duplodnaviria;Heunggongvirae;Uroviricota;Caudoviricetes	virulent	0.999862	d__Bacteria;p__Desulfobacterota;c__Desulfuromonadia;o__Geobacterales;f__Pseudopelobacteraceae;g__JACRCG01;s__JACRCG01 sp903958085
vContig4	321437	k141_133092_204#HJD1	203151	204591	-	VOG	Viruses;Duplodnaviria;Heunggongvirae;Uroviricota;Caudoviricetes	virulent	0.999862	d__Bacteria;p__Desulfobacterota;c__Desulfuromonadia;o__Geobacterales;f__Pseudopelobacteraceae;g__JACRCG01;s__JACRCG01 sp903958085
vContig4	321437	k141_133092_205#HJD1	204631	204892	-	Others	Viruses;Duplodnaviria;Heunggongvirae;Uroviricota;Caudoviricetes	virulent	0.999862	d__Bacteria;p__Desulfobacterota;c__Desulfuromonadia;o__Geobacterales;f__Pseudopelobacteraceae;g__JACRCG01;s__JACRCG01 sp903958085
vContig4	321437	k141_133092_206#HJD1	204948	205824	-	VOG	Viruses;Duplodnaviria;Heunggongvirae;Uroviricota;Caudoviricetes	virulent	0.999862	d__Bacteria;p__Desulfobacterota;c__Desulfuromonadia;o__Geobacterales;f__Pseudopelobacteraceae;g__JACRCG01;s__JACRCG01 sp903958085
vContig4	321437	k141_133092_207#HJD1	205825	206806	-	VOG	Viruses;Duplodnaviria;Heunggongvirae;Uroviricota;Caudoviricetes	virulent	0.999862	d__Bacteria;p__Desulfobacterota;c__Desulfuromonadia;o__Geobacterales;f__Pseudopelobacteraceae;g__JACRCG01;s__JACRCG01 sp903958085
vContig4	321437	k141_133092_208#HJD1	206815	207559	-	Others	Viruses;Duplodnaviria;Heunggongvirae;Uroviricota;Caudoviricetes	virulent	0.999862	d__Bacteria;p__Desulfobacterota;c__Desulfuromonadia;o__Geobacterales;f__Pseudopelobacteraceae;g__JACRCG01;s__JACRCG01 sp903958085
vContig4	321437	k141_133092_209#HJD1	207555	207981	-	VOG	Viruses;Duplodnaviria;Heunggongvirae;Uroviricota;Caudoviricetes	virulent	0.999862	d__Bacteria;p__Desulfobacterota;c__Desulfuromonadia;o__Geobacterales;f__Pseudopelobacteraceae;g__JACRCG01;s__JACRCG01 sp903958085
vContig4	321437	k141_133092_210#HJD1	207990	209109	-	VOG	Viruses;Duplodnaviria;Heunggongvirae;Uroviricota;Caudoviricetes	virulent	0.999862	d__Bacteria;p__Desulfobacterota;c__Desulfuromonadia;o__Geobacterales;f__Pseudopelobacteraceae;g__JACRCG01;s__JACRCG01 sp903958085
vContig4	321437	k141_133092_211#HJD1	209131	210427	-	VOG	Viruses;Duplodnaviria;Heunggongvirae;Uroviricota;Caudoviricetes	virulent	0.999862	d__Bacteria;p__Desulfobacterota;c__Desulfuromonadia;o__Geobacterales;f__Pseudopelobacteraceae;g__JACRCG01;s__JACRCG01 sp903958085
vContig4	321437	k141_133092_212#HJD1	210436	212530	-	VOG	Viruses;Duplodnaviria;Heunggongvirae;Uroviricota;Caudoviricetes	virulent	0.999862	d__Bacteria;p__Desulfobacterota;c__Desulfuromonadia;o__Geobacterales;f__Pseudopelobacteraceae;g__JACRCG01;s__JACRCG01 sp903958085
vContig4	321437	k141_133092_213#HJD1	212568	213345	-	Others	Viruses;Duplodnaviria;Heunggongvirae;Uroviricota;Caudoviricetes	virulent	0.999862	d__Bacteria;p__Desulfobacterota;c__Desulfuromonadia;o__Geobacterales;f__Pseudopelobacteraceae;g__JACRCG01;s__JACRCG01 sp903958085
vContig4	321437	k141_133092_214#HJD1	213364	214150	-	VOG	Viruses;Duplodnaviria;Heunggongvirae;Uroviricota;Caudoviricetes	virulent	0.999862	d__Bacteria;p__Desulfobacterota;c__Desulfuromonadia;o__Geobacterales;f__Pseudopelobacteraceae;g__JACRCG01;s__JACRCG01 sp903958085
vContig4	321437	k141_133092_215#HJD1	214165	215854	-	Others	Viruses;Duplodnaviria;Heunggongvirae;Uroviricota;Caudoviricetes	virulent	0.999862	d__Bacteria;p__Desulfobacterota;c__Desulfuromonadia;o__Geobacterales;f__Pseudopelobacteraceae;g__JACRCG01;s__JACRCG01 sp903958085
vContig4	321437	k141_133092_216#HJD1	215819	217007	-	VOG	Viruses;Duplodnaviria;Heunggongvirae;Uroviricota;Caudoviricetes	virulent	0.999862	d__Bacteria;p__Desulfobacterota;c__Desulfuromonadia;o__Geobacterales;f__Pseudopelobacteraceae;g__JACRCG01;s__JACRCG01 sp903958085
vContig4	321437	k141_133092_217#HJD1	217022	218423	-	VOG	Viruses;Duplodnaviria;Heunggongvirae;Uroviricota;Caudoviricetes	virulent	0.999862	d__Bacteria;p__Desulfobacterota;c__Desulfuromonadia;o__Geobacterales;f__Pseudopelobacteraceae;g__JACRCG01;s__JACRCG01 sp903958085
vContig4	321437	k141_133092_218#HJD1	218388	218994	-	Others	Viruses;Duplodnaviria;Heunggongvirae;Uroviricota;Caudoviricetes	virulent	0.999862	d__Bacteria;p__Desulfobacterota;c__Desulfuromonadia;o__Geobacterales;f__Pseudopelobacteraceae;g__JACRCG01;s__JACRCG01 sp903958085
vContig4	321437	k141_133092_219#HJD1	218999	219425	-	Others	Viruses;Duplodnaviria;Heunggongvirae;Uroviricota;Caudoviricetes	virulent	0.999862	d__Bacteria;p__Desulfobacterota;c__Desulfuromonadia;o__Geobacterales;f__Pseudopelobacteraceae;g__JACRCG01;s__JACRCG01 sp903958085
vContig4	321437	k141_133092_220#HJD1	219491	219854	-	Others	Viruses;Duplodnaviria;Heunggongvirae;Uroviricota;Caudoviricetes	virulent	0.999862	d__Bacteria;p__Desulfobacterota;c__Desulfuromonadia;o__Geobacterales;f__Pseudopelobacteraceae;g__JACRCG01;s__JACRCG01 sp903958085
vContig4	321437	k141_133092_221#HJD1	219886	220402	-	Others	Viruses;Duplodnaviria;Heunggongvirae;Uroviricota;Caudoviricetes	virulent	0.999862	d__Bacteria;p__Desulfobacterota;c__Desulfuromonadia;o__Geobacterales;f__Pseudopelobacteraceae;g__JACRCG01;s__JACRCG01 sp903958085
vContig4	321437	k141_133092_222#HJD1	220655	224102	-	VOG	Viruses;Duplodnaviria;Heunggongvirae;Uroviricota;Caudoviricetes	virulent	0.999862	d__Bacteria;p__Desulfobacterota;c__Desulfuromonadia;o__Geobacterales;f__Pseudopelobacteraceae;g__JACRCG01;s__JACRCG01 sp903958085
vContig4	321437	k141_133092_223#HJD1	224115	225117	-	Others	Viruses;Duplodnaviria;Heunggongvirae;Uroviricota;Caudoviricetes	virulent	0.999862	d__Bacteria;p__Desulfobacterota;c__Desulfuromonadia;o__Geobacterales;f__Pseudopelobacteraceae;g__JACRCG01;s__JACRCG01 sp903958085
vContig4	321437	k141_133092_224#HJD1	225109	225934	-	Others	Viruses;Duplodnaviria;Heunggongvirae;Uroviricota;Caudoviricetes	virulent	0.999862	d__Bacteria;p__Desulfobacterota;c__Desulfuromonadia;o__Geobacterales;f__Pseudopelobacteraceae;g__JACRCG01;s__JACRCG01 sp903958085
vContig4	321437	k141_133092_225#HJD1	225933	226305	-	Others	Viruses;Duplodnaviria;Heunggongvirae;Uroviricota;Caudoviricetes	virulent	0.999862	d__Bacteria;p__Desulfobacterota;c__Desulfuromonadia;o__Geobacterales;f__Pseudopelobacteraceae;g__JACRCG01;s__JACRCG01 sp903958085
vContig4	321437	k141_133092_226#HJD1	226313	226850	-	Others	Viruses;Duplodnaviria;Heunggongvirae;Uroviricota;Caudoviricetes	virulent	0.999862	d__Bacteria;p__Desulfobacterota;c__Desulfuromonadia;o__Geobacterales;f__Pseudopelobacteraceae;g__JACRCG01;s__JACRCG01 sp903958085
vContig4	321437	k141_133092_227#HJD1	226849	227302	-	Others	Viruses;Duplodnaviria;Heunggongvirae;Uroviricota;Caudoviricetes	virulent	0.999862	d__Bacteria;p__Desulfobacterota;c__Desulfuromonadia;o__Geobacterales;f__Pseudopelobacteraceae;g__JACRCG01;s__JACRCG01 sp903958085
vContig4	321437	k141_133092_228#HJD1	227249	227975	-	VOG	Viruses;Duplodnaviria;Heunggongvirae;Uroviricota;Caudoviricetes	virulent	0.999862	d__Bacteria;p__Desulfobacterota;c__Desulfuromonadia;o__Geobacterales;f__Pseudopelobacteraceae;g__JACRCG01;s__JACRCG01 sp903958085
vContig4	321437	k141_133092_229#HJD1	227990	228299	-	Others	Viruses;Duplodnaviria;Heunggongvirae;Uroviricota;Caudoviricetes	virulent	0.999862	d__Bacteria;p__Desulfobacterota;c__Desulfuromonadia;o__Geobacterales;f__Pseudopelobacteraceae;g__JACRCG01;s__JACRCG01 sp903958085
vContig4	321437	k141_133092_230#HJD1	228327	228720	-	VOG	Viruses;Duplodnaviria;Heunggongvirae;Uroviricota;Caudoviricetes	virulent	0.999862	d__Bacteria;p__Desulfobacterota;c__Desulfuromonadia;o__Geobacterales;f__Pseudopelobacteraceae;g__JACRCG01;s__JACRCG01 sp903958085
vContig4	321437	k141_133092_231#HJD1	228740	229994	-	Others	Viruses;Duplodnaviria;Heunggongvirae;Uroviricota;Caudoviricetes	virulent	0.999862	d__Bacteria;p__Desulfobacterota;c__Desulfuromonadia;o__Geobacterales;f__Pseudopelobacteraceae;g__JACRCG01;s__JACRCG01 sp903958085
vContig4	321437	k141_133092_232#HJD1	229990	230227	-	Others	Viruses;Duplodnaviria;Heunggongvirae;Uroviricota;Caudoviricetes	virulent	0.999862	d__Bacteria;p__Desulfobacterota;c__Desulfuromonadia;o__Geobacterales;f__Pseudopelobacteraceae;g__JACRCG01;s__JACRCG01 sp903958085
vContig4	321437	k141_133092_233#HJD1	230237	231017	-	VOG	Viruses;Duplodnaviria;Heunggongvirae;Uroviricota;Caudoviricetes	virulent	0.999862	d__Bacteria;p__Desulfobacterota;c__Desulfuromonadia;o__Geobacterales;f__Pseudopelobacteraceae;g__JACRCG01;s__JACRCG01 sp903958085
vContig4	321437	k141_133092_234#HJD1	231013	231931	-	VOG	Viruses;Duplodnaviria;Heunggongvirae;Uroviricota;Caudoviricetes	virulent	0.999862	d__Bacteria;p__Desulfobacterota;c__Desulfuromonadia;o__Geobacterales;f__Pseudopelobacteraceae;g__JACRCG01;s__JACRCG01 sp903958085
vContig4	321437	k141_133092_235#HJD1	231957	232746	-	Others	Viruses;Duplodnaviria;Heunggongvirae;Uroviricota;Caudoviricetes	virulent	0.999862	d__Bacteria;p__Desulfobacterota;c__Desulfuromonadia;o__Geobacterales;f__Pseudopelobacteraceae;g__JACRCG01;s__JACRCG01 sp903958085
vContig4	321437	k141_133092_236#HJD1	232745	233543	-	Others	Viruses;Duplodnaviria;Heunggongvirae;Uroviricota;Caudoviricetes	virulent	0.999862	d__Bacteria;p__Desulfobacterota;c__Desulfuromonadia;o__Geobacterales;f__Pseudopelobacteraceae;g__JACRCG01;s__JACRCG01 sp903958085
vContig4	321437	k141_133092_237#HJD1	233551	234064	-	VOG	Viruses;Duplodnaviria;Heunggongvirae;Uroviricota;Caudoviricetes	virulent	0.999862	d__Bacteria;p__Desulfobacterota;c__Desulfuromonadia;o__Geobacterales;f__Pseudopelobacteraceae;g__JACRCG01;s__JACRCG01 sp903958085
vContig4	321437	k141_133092_238#HJD1	234038	234797	-	VOG	Viruses;Duplodnaviria;Heunggongvirae;Uroviricota;Caudoviricetes	virulent	0.999862	d__Bacteria;p__Desulfobacterota;c__Desulfuromonadia;o__Geobacterales;f__Pseudopelobacteraceae;g__JACRCG01;s__JACRCG01 sp903958085
vContig4	321437	k141_133092_239#HJD1	234823	235225	-	Others	Viruses;Duplodnaviria;Heunggongvirae;Uroviricota;Caudoviricetes	virulent	0.999862	d__Bacteria;p__Desulfobacterota;c__Desulfuromonadia;o__Geobacterales;f__Pseudopelobacteraceae;g__JACRCG01;s__JACRCG01 sp903958085
vContig4	321437	k141_133092_240#HJD1	235221	236010	-	Others	Viruses;Duplodnaviria;Heunggongvirae;Uroviricota;Caudoviricetes	virulent	0.999862	d__Bacteria;p__Desulfobacterota;c__Desulfuromonadia;o__Geobacterales;f__Pseudopelobacteraceae;g__JACRCG01;s__JACRCG01 sp903958085
vContig4	321437	k141_133092_241#HJD1	236018	236468	-	Others	Viruses;Duplodnaviria;Heunggongvirae;Uroviricota;Caudoviricetes	virulent	0.999862	d__Bacteria;p__Desulfobacterota;c__Desulfuromonadia;o__Geobacterales;f__Pseudopelobacteraceae;g__JACRCG01;s__JACRCG01 sp903958085
vContig4	321437	k141_133092_242#HJD1	236488	236686	-	Others	Viruses;Duplodnaviria;Heunggongvirae;Uroviricota;Caudoviricetes	virulent	0.999862	d__Bacteria;p__Desulfobacterota;c__Desulfuromonadia;o__Geobacterales;f__Pseudopelobacteraceae;g__JACRCG01;s__JACRCG01 sp903958085
vContig4	321437	k141_133092_243#HJD1	236705	236951	-	Others	Viruses;Duplodnaviria;Heunggongvirae;Uroviricota;Caudoviricetes	virulent	0.999862	d__Bacteria;p__Desulfobacterota;c__Desulfuromonadia;o__Geobacterales;f__Pseudopelobacteraceae;g__JACRCG01;s__JACRCG01 sp903958085
vContig4	321437	k141_133092_244#HJD1	237014	237329	-	Others	Viruses;Duplodnaviria;Heunggongvirae;Uroviricota;Caudoviricetes	virulent	0.999862	d__Bacteria;p__Desulfobacterota;c__Desulfuromonadia;o__Geobacterales;f__Pseudopelobacteraceae;g__JACRCG01;s__JACRCG01 sp903958085
vContig4	321437	k141_133092_245#HJD1	237342	237522	-	Others	Viruses;Duplodnaviria;Heunggongvirae;Uroviricota;Caudoviricetes	virulent	0.999862	d__Bacteria;p__Desulfobacterota;c__Desulfuromonadia;o__Geobacterales;f__Pseudopelobacteraceae;g__JACRCG01;s__JACRCG01 sp903958085
vContig4	321437	k141_133092_246#HJD1	237694	238009	-	Others	Viruses;Duplodnaviria;Heunggongvirae;Uroviricota;Caudoviricetes	virulent	0.999862	d__Bacteria;p__Desulfobacterota;c__Desulfuromonadia;o__Geobacterales;f__Pseudopelobacteraceae;g__JACRCG01;s__JACRCG01 sp903958085
vContig4	321437	k141_133092_247#HJD1	237992	238505	-	Others	Viruses;Duplodnaviria;Heunggongvirae;Uroviricota;Caudoviricetes	virulent	0.999862	d__Bacteria;p__Desulfobacterota;c__Desulfuromonadia;o__Geobacterales;f__Pseudopelobacteraceae;g__JACRCG01;s__JACRCG01 sp903958085
vContig4	321437	k141_133092_248#HJD1	238786	239005	-	Others	Viruses;Duplodnaviria;Heunggongvirae;Uroviricota;Caudoviricetes	virulent	0.999862	d__Bacteria;p__Desulfobacterota;c__Desulfuromonadia;o__Geobacterales;f__Pseudopelobacteraceae;g__JACRCG01;s__JACRCG01 sp903958085
vContig4	321437	k141_133092_249#HJD1	239001	239214	-	Others	Viruses;Duplodnaviria;Heunggongvirae;Uroviricota;Caudoviricetes	virulent	0.999862	d__Bacteria;p__Desulfobacterota;c__Desulfuromonadia;o__Geobacterales;f__Pseudopelobacteraceae;g__JACRCG01;s__JACRCG01 sp903958085
vContig4	321437	k141_133092_250#HJD1	239697	240183	-	VOG	Viruses;Duplodnaviria;Heunggongvirae;Uroviricota;Caudoviricetes	virulent	0.999862	d__Bacteria;p__Desulfobacterota;c__Desulfuromonadia;o__Geobacterales;f__Pseudopelobacteraceae;g__JACRCG01;s__JACRCG01 sp903958085
vContig4	321437	k141_133092_251#HJD1	240160	240409	-	Others	Viruses;Duplodnaviria;Heunggongvirae;Uroviricota;Caudoviricetes	virulent	0.999862	d__Bacteria;p__Desulfobacterota;c__Desulfuromonadia;o__Geobacterales;f__Pseudopelobacteraceae;g__JACRCG01;s__JACRCG01 sp903958085
vContig4	321437	k141_133092_252#HJD1	240792	241467	-	Others	Viruses;Duplodnaviria;Heunggongvirae;Uroviricota;Caudoviricetes	virulent	0.999862	d__Bacteria;p__Desulfobacterota;c__Desulfuromonadia;o__Geobacterales;f__Pseudopelobacteraceae;g__JACRCG01;s__JACRCG01 sp903958085
vContig4	321437	k141_133092_253#HJD1	241487	241949	-	VOG	Viruses;Duplodnaviria;Heunggongvirae;Uroviricota;Caudoviricetes	virulent	0.999862	d__Bacteria;p__Desulfobacterota;c__Desulfuromonadia;o__Geobacterales;f__Pseudopelobacteraceae;g__JACRCG01;s__JACRCG01 sp903958085
vContig4	321437	k141_133092_254#HJD1	241948	242365	-	Others	Viruses;Duplodnaviria;Heunggongvirae;Uroviricota;Caudoviricetes	virulent	0.999862	d__Bacteria;p__Desulfobacterota;c__Desulfuromonadia;o__Geobacterales;f__Pseudopelobacteraceae;g__JACRCG01;s__JACRCG01 sp903958085
vContig4	321437	k141_133092_255#HJD1	242361	243723	-	Others	Viruses;Duplodnaviria;Heunggongvirae;Uroviricota;Caudoviricetes	virulent	0.999862	d__Bacteria;p__Desulfobacterota;c__Desulfuromonadia;o__Geobacterales;f__Pseudopelobacteraceae;g__JACRCG01;s__JACRCG01 sp903958085
vContig4	321437	k141_133092_256#HJD1	243723	244185	-	VOG	Viruses;Duplodnaviria;Heunggongvirae;Uroviricota;Caudoviricetes	virulent	0.999862	d__Bacteria;p__Desulfobacterota;c__Desulfuromonadia;o__Geobacterales;f__Pseudopelobacteraceae;g__JACRCG01;s__JACRCG01 sp903958085
vContig4	321437	k141_133092_257#HJD1	244188	244554	-	Others	Viruses;Duplodnaviria;Heunggongvirae;Uroviricota;Caudoviricetes	virulent	0.999862	d__Bacteria;p__Desulfobacterota;c__Desulfuromonadia;o__Geobacterales;f__Pseudopelobacteraceae;g__JACRCG01;s__JACRCG01 sp903958085
vContig4	321437	k141_133092_258#HJD1	244628	245237	-	Others	Viruses;Duplodnaviria;Heunggongvirae;Uroviricota;Caudoviricetes	virulent	0.999862	d__Bacteria;p__Desulfobacterota;c__Desulfuromonadia;o__Geobacterales;f__Pseudopelobacteraceae;g__JACRCG01;s__JACRCG01 sp903958085
vContig4	321437	k141_133092_259#HJD1	245208	245550	-	Others	Viruses;Duplodnaviria;Heunggongvirae;Uroviricota;Caudoviricetes	virulent	0.999862	d__Bacteria;p__Desulfobacterota;c__Desulfuromonadia;o__Geobacterales;f__Pseudopelobacteraceae;g__JACRCG01;s__JACRCG01 sp903958085
vContig4	321437	k141_133092_260#HJD1	245494	245914	-	Others	Viruses;Duplodnaviria;Heunggongvirae;Uroviricota;Caudoviricetes	virulent	0.999862	d__Bacteria;p__Desulfobacterota;c__Desulfuromonadia;o__Geobacterales;f__Pseudopelobacteraceae;g__JACRCG01;s__JACRCG01 sp903958085
vContig4	321437	k141_133092_261#HJD1	245925	246330	-	Others	Viruses;Duplodnaviria;Heunggongvirae;Uroviricota;Caudoviricetes	virulent	0.999862	d__Bacteria;p__Desulfobacterota;c__Desulfuromonadia;o__Geobacterales;f__Pseudopelobacteraceae;g__JACRCG01;s__JACRCG01 sp903958085
vContig4	321437	k141_133092_262#HJD1	246338	246470	-	Others	Viruses;Duplodnaviria;Heunggongvirae;Uroviricota;Caudoviricetes	virulent	0.999862	d__Bacteria;p__Desulfobacterota;c__Desulfuromonadia;o__Geobacterales;f__Pseudopelobacteraceae;g__JACRCG01;s__JACRCG01 sp903958085
vContig4	321437	k141_133092_263#HJD1	246481	246952	-	VOG	Viruses;Duplodnaviria;Heunggongvirae;Uroviricota;Caudoviricetes	virulent	0.999862	d__Bacteria;p__Desulfobacterota;c__Desulfuromonadia;o__Geobacterales;f__Pseudopelobacteraceae;g__JACRCG01;s__JACRCG01 sp903958085
vContig4	321437	k141_133092_264#HJD1	247123	247393	-	Others	Viruses;Duplodnaviria;Heunggongvirae;Uroviricota;Caudoviricetes	virulent	0.999862	d__Bacteria;p__Desulfobacterota;c__Desulfuromonadia;o__Geobacterales;f__Pseudopelobacteraceae;g__JACRCG01;s__JACRCG01 sp903958085
vContig4	321437	k141_133092_265#HJD1	247836	248061	-	Others	Viruses;Duplodnaviria;Heunggongvirae;Uroviricota;Caudoviricetes	virulent	0.999862	d__Bacteria;p__Desulfobacterota;c__Desulfuromonadia;o__Geobacterales;f__Pseudopelobacteraceae;g__JACRCG01;s__JACRCG01 sp903958085
vContig4	321437	k141_133092_266#HJD1	248085	248358	-	Others	Viruses;Duplodnaviria;Heunggongvirae;Uroviricota;Caudoviricetes	virulent	0.999862	d__Bacteria;p__Desulfobacterota;c__Desulfuromonadia;o__Geobacterales;f__Pseudopelobacteraceae;g__JACRCG01;s__JACRCG01 sp903958085
vContig4	321437	k141_133092_267#HJD1	248655	249087	-	Others	Viruses;Duplodnaviria;Heunggongvirae;Uroviricota;Caudoviricetes	virulent	0.999862	d__Bacteria;p__Desulfobacterota;c__Desulfuromonadia;o__Geobacterales;f__Pseudopelobacteraceae;g__JACRCG01;s__JACRCG01 sp903958085
vContig4	321437	k141_133092_268#HJD1	249250	249487	-	Others	Viruses;Duplodnaviria;Heunggongvirae;Uroviricota;Caudoviricetes	virulent	0.999862	d__Bacteria;p__Desulfobacterota;c__Desulfuromonadia;o__Geobacterales;f__Pseudopelobacteraceae;g__JACRCG01;s__JACRCG01 sp903958085
vContig4	321437	k141_133092_269#HJD1	249489	250827	-	VOG	Viruses;Duplodnaviria;Heunggongvirae;Uroviricota;Caudoviricetes	virulent	0.999862	d__Bacteria;p__Desulfobacterota;c__Desulfuromonadia;o__Geobacterales;f__Pseudopelobacteraceae;g__JACRCG01;s__JACRCG01 sp903958085
vContig4	321437	k141_133092_270#HJD1	250882	251743	-	VOG	Viruses;Duplodnaviria;Heunggongvirae;Uroviricota;Caudoviricetes	virulent	0.999862	d__Bacteria;p__Desulfobacterota;c__Desulfuromonadia;o__Geobacterales;f__Pseudopelobacteraceae;g__JACRCG01;s__JACRCG01 sp903958085
vContig4	321437	k141_133092_271#HJD1	252041	252518	-	Others	Viruses;Duplodnaviria;Heunggongvirae;Uroviricota;Caudoviricetes	virulent	0.999862	d__Bacteria;p__Desulfobacterota;c__Desulfuromonadia;o__Geobacterales;f__Pseudopelobacteraceae;g__JACRCG01;s__JACRCG01 sp903958085
vContig4	321437	k141_133092_272#HJD1	252520	252790	-	VOG	Viruses;Duplodnaviria;Heunggongvirae;Uroviricota;Caudoviricetes	virulent	0.999862	d__Bacteria;p__Desulfobacterota;c__Desulfuromonadia;o__Geobacterales;f__Pseudopelobacteraceae;g__JACRCG01;s__JACRCG01 sp903958085
vContig4	321437	k141_133092_273#HJD1	252798	253395	-	VOG	Viruses;Duplodnaviria;Heunggongvirae;Uroviricota;Caudoviricetes	virulent	0.999862	d__Bacteria;p__Desulfobacterota;c__Desulfuromonadia;o__Geobacterales;f__Pseudopelobacteraceae;g__JACRCG01;s__JACRCG01 sp903958085
vContig4	321437	k141_133092_274#HJD1	253545	253731	-	Others	Viruses;Duplodnaviria;Heunggongvirae;Uroviricota;Caudoviricetes	virulent	0.999862	d__Bacteria;p__Desulfobacterota;c__Desulfuromonadia;o__Geobacterales;f__Pseudopelobacteraceae;g__JACRCG01;s__JACRCG01 sp903958085
vContig4	321437	k141_133092_275#HJD1	253897	254668	-	Others	Viruses;Duplodnaviria;Heunggongvirae;Uroviricota;Caudoviricetes	virulent	0.999862	d__Bacteria;p__Desulfobacterota;c__Desulfuromonadia;o__Geobacterales;f__Pseudopelobacteraceae;g__JACRCG01;s__JACRCG01 sp903958085
vContig4	321437	k141_133092_276#HJD1	254731	254980	-	Others	Viruses;Duplodnaviria;Heunggongvirae;Uroviricota;Caudoviricetes	virulent	0.999862	d__Bacteria;p__Desulfobacterota;c__Desulfuromonadia;o__Geobacterales;f__Pseudopelobacteraceae;g__JACRCG01;s__JACRCG01 sp903958085
[truncated: 2,348 more rows]

## Sheet: Table S5
Correlation of Luteolibacter-targeting virus abundance with Luteolibacter abundance
virus	Rval	Pval	Type
k141_536418#AH1_1	0.444156	0.0436843	Positive
k141_316630#AH1_1	0.597403	0.00424087	Positive
[truncated: 120 more rows]

## Sheet: Table S6
Auxiliary metabolic genes encoded by cyanophages
[truncated: 58 more rows]

[truncated: 1 more sheets: TableS7]
